# Supplementary material for: 2,2-Diphenyl-N-(2,4,5-trichloro­phen­yl)acetamide
Source: Acta Crystallogr Sect E Struct Rep Online. 2012 Aug 8;68(Pt 9):o2659–60. doi: 10.1107/S160053681203440X (PMC3435685; doi:10.1107/S160053681203440X)
Supplement: Supplementary file 1 [file e-68-o2659-sup1.cif]

##############################################################################
#                                                                            #
# This CIF contains the data in a paper accepted for publication in          #
# Acta Crystallographica Section E. It conforms to the requirements of       #
# Notes for Authors for Acta Crystallographica Section E, and has been       #
# peer reviewed under the auspices of the IUCr Commission on Journals.       #
#                                                                            #
# Full details of the Crystallographic Information File format               #
# are given in the paper "The Crystallographic Information File (CIF):       #
# a New Standard Archive File for Crystallography" by S. R. Hall, F. H.      #
# Allen and I. D. Brown [Acta Cryst. (1991), A47, 655-685].                  #
#                                                                            #
# The current version of the core CIF dictionary is obtainable from          #
# ftp://ftp.iucr.org/pub/cif_core.dic.                                       #
#                                                                            #
# Software is freely available for graphical display of the structure(s)     #
# in this CIF. For information consult the CIF software page                 #
# http://www.iucr.org/resources/cif/software.                                #
#                                                                            #
# This file may be used for bona fide research purposes within the           #
# scientific community so long as proper attribution is given to the journal # 
# article from which it was obtained.                                        #
#                                                                            #
##############################################################################
data_global
_audit_creation_method     'form.cif (version 2.0)'
_journal_data_validation_number     ?
_journal_date_recd_electronic     2012-07-31
_journal_date_accepted     2012-08-02
_journal_name_full     'Acta Crystallographica, Section E'
_journal_year     2012
_journal_volume     68
_journal_issue      9
_journal_page_first     o2659
_journal_page_last     o2660
_journal_paper_category     QO
_journal_paper_doi     10.1107/S160053681203440X
_journal_coeditor_code     HB6924
_publ_contact_author_name     'Prof. Fun, Hoong-Kun'
_publ_contact_author_address
;
      X-ray Crystallography Unit
      School of Physics
      Universiti Sains Malaysia
      11800 USM, Penang
      MALAYSIA
;
_publ_contact_author_email     'hkfun@usm.my'
_publ_contact_author_fax     '604 6579150'
_publ_contact_author_phone     '604 6533652'
_publ_section_title
;
2,2-Diphenyl-<i>N</i>-(2,4,5-trichlorophenyl)acetamide
;
loop_
    _publ_author_name
    _publ_author_footnote
    _publ_author_address
    'Hoong-Kun Fun'
;
      Thomson Reuters ResearcherID: A-3561-2009.
;
;     X-ray Crystallography Unit
      School of Physics
      Universiti Sains Malaysia
      11800 USM, Penang
      Malaysia
;
    'Ching Kheng Quah'
;
      Thomson Reuters ResearcherID: A-5525-2009.
;
;
      X-ray Crystallography Unit
      School of Physics
      Universiti Sains Malaysia
      11800 USM, Penang
      Malaysia
;
    'Prakash S. Nayak' ?
;
      Department of Studies in Chemistry
      Mangalore University
      Mangalagangotri 574 199
      India
;
    'B. Narayana' ?
;
      Department of Studies in Chemistry
      Mangalore University
      Mangalagangotri 574 199
      India
;
    'B. K. Sarojini' ?
;
      Department of Chemistry
      P. A. College of Engineering
      Nadupadavu, Mangalore 574 153
      India
;
data_I
_audit_creation_method     SHELXL-97
_chemical_name_systematic
;
2,2-Diphenyl-<i>N</i>-(2,4,5-trichlorophenyl)acetamide
;
_chemical_name_common     ?
_chemical_formula_moiety     'C20 H14 Cl3 N O'
_chemical_formula_sum     'C20 H14 Cl3 N O'
_chemical_formula_iupac     'C20 H14 Cl3 N O'
_chemical_formula_weight     390.67
_chemical_melting_point     ?
_symmetry_cell_setting     orthorhombic
_symmetry_space_group_name_H-M     'P b c a'
_symmetry_space_group_name_Hall     '-P 2ac 2ab'
loop_
    _symmetry_equiv_pos_as_xyz
    'x, y, z'
    '-x+1/2, -y, z+1/2'
    '-x, y+1/2, -z+1/2'
    'x+1/2, -y+1/2, -z'
    '-x, -y, -z'
    'x-1/2, y, -z-1/2'
    'x, -y-1/2, z-1/2'
    '-x-1/2, y-1/2, z'
_cell_length_a     18.6630(16)
_cell_length_b     17.1713(15)
_cell_length_c     22.5648(19)
_cell_angle_alpha     90.00
_cell_angle_beta     90.00
_cell_angle_gamma     90.00
_cell_volume     7231.3(11)
_cell_formula_units_Z     16
_cell_measurement_reflns_used     6747
_cell_measurement_theta_min     2.42
_cell_measurement_theta_max     29.87
_cell_measurement_temperature     100
_exptl_crystal_description     needle
_exptl_crystal_colour     colourless
_exptl_crystal_size_max     0.38
_exptl_crystal_size_mid     0.14
_exptl_crystal_size_min     0.11
_exptl_crystal_density_diffrn     1.435
_exptl_crystal_density_meas     ?
_exptl_crystal_density_method     'not measured'
_exptl_crystal_F_000     3200
_exptl_absorpt_coefficient_mu     0.514
_exptl_absorpt_correction_type     multi-scan
_exptl_absorpt_process_details     '(<i>SADABS</i>; Bruker, 2009)'
_exptl_absorpt_correction_T_min     0.8301
_exptl_absorpt_correction_T_max     0.9461
_exptl_special_details
;
The crystal was placed in the cold stream of an Oxford Cryosystems
Cobra open-flow nitrogen cryostat (Cosier & Glazer, 1986) operating
at 100.0 (1) K.
;
_diffrn_ambient_temperature     100
_diffrn_radiation_type     MoK\a
_diffrn_radiation_wavelength     0.71073
_diffrn_radiation_source     'fine-focus sealed tube'
_diffrn_radiation_monochromator     graphite
_diffrn_measurement_device_type     'Bruker SMART APEXII DUO CCD'
_diffrn_measurement_method     '\f and \w scans'
_diffrn_detector_area_resol_mean     ?
_diffrn_reflns_number     45180
_diffrn_reflns_av_R_equivalents     0.0758
_diffrn_reflns_av_sigmaI/netI     0.0660
_diffrn_reflns_theta_min     1.80
_diffrn_reflns_theta_max     30.18
_diffrn_reflns_theta_full     30.18
_diffrn_measured_fraction_theta_max     0.997
_diffrn_measured_fraction_theta_full     0.997
_diffrn_reflns_limit_h_min     -26
_diffrn_reflns_limit_h_max     25
_diffrn_reflns_limit_k_min     -15
_diffrn_reflns_limit_k_max     24
_diffrn_reflns_limit_l_min     -28
_diffrn_reflns_limit_l_max     31
_diffrn_standards_number     0
_diffrn_standards_interval_count     .
_diffrn_standards_interval_time     .
_diffrn_standards_decay_%     ?
_refine_special_details
;
 Refinement of F^2^ against ALL reflections.  The weighted R-factor wR and
 goodness of fit S are based on F^2^, conventional R-factors R are based
 on F, with F set to zero for negative F^2^. The threshold expression of
 F^2^ > 2sigma(F^2^) is used only for calculating R-factors(gt) etc. and is
 not relevant to the choice of reflections for refinement.  R-factors based
 on F^2^ are statistically about twice as large as those based on F, and R-
 factors based on ALL data will be even larger.
;
_reflns_number_total     10676
_reflns_number_gt     7536
_reflns_threshold_expression     I>2\s(I)
_refine_ls_structure_factor_coef     Fsqd
_refine_ls_matrix_type     full
_refine_ls_R_factor_all     0.0808
_refine_ls_R_factor_gt     0.0467
_refine_ls_wR_factor_gt     0.0992
_refine_ls_wR_factor_ref     0.1136
_refine_ls_goodness_of_fit_ref     1.018
_refine_ls_restrained_S_all     1.018
_refine_ls_number_reflns     10676
_refine_ls_number_parameters     459
_refine_ls_number_restraints     0
_refine_ls_hydrogen_treatment     mixed
_refine_ls_weighting_scheme     calc
_refine_ls_weighting_details
         'calc w=1/[\s^2^(Fo^2^)+(0.0465P)^2^+2.0216P] where P=(Fo^2^+2Fc^2^)/3'
_atom_sites_solution_hydrogens     geom
_atom_sites_solution_primary     direct
_atom_sites_solution_secondary     difmap
_refine_ls_shift/su_max     0.001
_refine_ls_shift/su_mean     0.001
_refine_diff_density_max     0.516
_refine_diff_density_min     -0.485
_refine_ls_extinction_method     none
_refine_ls_extinction_coef     ?
loop_
    _atom_type_symbol
    _atom_type_description
    _atom_type_scat_dispersion_real
    _atom_type_scat_dispersion_imag
    _atom_type_scat_source
    'C' 'C' 0.0033 0.0016
                         'International Tables Vol C Tables 4.2.6.8 and 6.1.1.4'
    'H' 'H' 0.0000 0.0000
                         'International Tables Vol C Tables 4.2.6.8 and 6.1.1.4'
    'N' 'N' 0.0061 0.0033
                         'International Tables Vol C Tables 4.2.6.8 and 6.1.1.4'
    'O' 'O' 0.0106 0.0060
                         'International Tables Vol C Tables 4.2.6.8 and 6.1.1.4'
    'Cl' 'Cl' 0.1484 0.1585
                         'International Tables Vol C Tables 4.2.6.8 and 6.1.1.4'
_computing_data_collection     'APEX2 (Bruker, 2009)'
_computing_cell_refinement     'SAINT (Bruker, 2009)'
_computing_data_reduction     'SAINT (Bruker, 2009)'
_computing_structure_solution     'SHELXTL (Sheldrick, 2008)'
_computing_structure_refinement     'SHELXTL (Sheldrick, 2008)'
_computing_molecular_graphics     'SHELXTL (Sheldrick, 2008)'
_computing_publication_material
                             'SHELXTL (Sheldrick, 2008) and PLATON (Spek, 2009)'
loop_
    _atom_site_type_symbol
    _atom_site_label
    _atom_site_fract_x
    _atom_site_fract_y
    _atom_site_fract_z
    _atom_site_U_iso_or_equiv
    _atom_site_adp_type
    _atom_site_calc_flag
    _atom_site_refinement_flags
    _atom_site_occupancy
    _atom_site_symmetry_multiplicity
    _atom_site_disorder_assembly
    _atom_site_disorder_group
    Cl Cl1A 0.25176(2) 0.93641(3) 0.13414(2) 0.01907(10) Uani d . 1 1 . .
    Cl Cl2A 0.27575(3) 1.19747(3) 0.00787(2) 0.02842(12) Uani d . 1 1 . .
    Cl Cl3A 0.36832(3) 1.27469(3) 0.11150(2) 0.02949(12) Uani d . 1 1 . .
    O O1A 0.23516(6) 1.01068(8) 0.26465(6) 0.0181(3) Uani d . 1 1 . .
    N N1A 0.34664(8) 1.01920(9) 0.22602(7) 0.0137(3) Uani d . 1 1 . .
    C C1A 0.28328(10) 0.83104(12) 0.27665(9) 0.0210(4) Uani d . 1 1 . .
    H H1AA 0.2713 0.8590 0.2417 0.025 Uiso calc R 1 1 . .
    C C2A 0.27020(11) 0.75132(13) 0.27947(9) 0.0246(4) Uani d . 1 1 . .
    H H2AA 0.2492 0.7256 0.2465 0.030 Uiso calc R 1 1 . .
    C C3A 0.28742(10) 0.70921(12) 0.32957(9) 0.0236(4) Uani d . 1 1 . .
    H H3AA 0.2783 0.6548 0.3314 0.028 Uiso calc R 1 1 . .
    C C4A 0.31836(11) 0.74771(13) 0.37728(9) 0.0265(4) Uani d . 1 1 . .
    H H4AA 0.3308 0.7194 0.4119 0.032 Uiso calc R 1 1 . .
    C C5A 0.33122(11) 0.82721(12) 0.37473(8) 0.0217(4) Uani d . 1 1 . .
    H H5AA 0.3523 0.8527 0.4077 0.026 Uiso calc R 1 1 . .
    C C6A 0.31349(9) 0.87024(11) 0.32420(8) 0.0150(3) Uani d . 1 1 . .
    C C7A 0.33187(9) 0.95686(10) 0.32258(7) 0.0131(3) Uani d . 1 1 . .
    H H7AA 0.3852 0.9615 0.3198 0.016 Uiso calc R 1 1 . .
    C C8A 0.30808(9) 1.00164(11) 0.37751(8) 0.0149(3) Uani d . 1 1 . .
    C C9A 0.23862(10) 0.99421(12) 0.39993(8) 0.0208(4) Uani d . 1 1 . .
    H H9AA 0.2064 0.9578 0.3828 0.025 Uiso calc R 1 1 . .
    C C10A 0.21668(12) 1.04027(13) 0.44749(9) 0.0281(5) Uani d . 1 1 . .
    H H10A 0.1692 1.0357 0.4623 0.034 Uiso calc R 1 1 . .
    C C11A 0.26365(14) 1.09258(14) 0.47326(9) 0.0345(6) Uani d . 1 1 . .
    H H11A 0.2483 1.1241 0.5055 0.041 Uiso calc R 1 1 . .
    C C12A 0.33262(14) 1.09906(13) 0.45230(10) 0.0323(5) Uani d . 1 1 . .
    H H12A 0.3651 1.1342 0.4706 0.039 Uiso calc R 1 1 . .
    C C13A 0.35485(11) 1.05418(12) 0.40421(9) 0.0233(4) Uani d . 1 1 . .
    H H13A 0.4023 1.0595 0.3895 0.028 Uiso calc R 1 1 . .
    C C14A 0.29980(9) 0.99760(10) 0.26836(7) 0.0129(3) Uani d . 1 1 . .
    C C15A 0.32606(9) 1.06227(11) 0.17496(7) 0.0135(3) Uani d . 1 1 . .
    C C16A 0.28376(9) 1.03068(11) 0.12995(8) 0.0148(3) Uani d . 1 1 . .
    C C17A 0.26736(10) 1.07342(12) 0.07947(8) 0.0185(4) Uani d . 1 1 . .
    H H17A 0.2379 1.0514 0.0495 0.022 Uiso calc R 1 1 . .
    C C18A 0.29391(10) 1.14804(12) 0.07292(8) 0.0185(4) Uani d . 1 1 . .
    C C19A 0.33520(10) 1.18112(11) 0.11770(8) 0.0189(4) Uani d . 1 1 . .
    C C20A 0.35102(9) 1.13825(11) 0.16837(8) 0.0171(4) Uani d . 1 1 . .
    H H20A 0.3792 1.1611 0.1988 0.020 Uiso calc R 1 1 . .
    Cl Cl1B 0.03020(3) 0.94169(3) 0.09896(2) 0.02343(11) Uani d . 1 1 . .
    Cl Cl2B 0.05234(3) 1.22599(4) 0.00236(2) 0.03695(14) Uani d . 1 1 . .
    Cl Cl3B 0.14530(3) 1.28165(3) 0.11307(2) 0.02957(12) Uani d . 1 1 . .
    O O1B -0.01287(6) 1.01048(8) 0.22632(6) 0.0165(3) Uani d . 1 1 . .
    N N1B 0.10563(8) 1.01476(9) 0.20494(7) 0.0149(3) Uani d . 1 1 . .
    C C1B 0.00063(12) 0.83378(13) 0.25576(9) 0.0279(5) Uani d . 1 1 . .
    H H1BA -0.0283 0.8675 0.2325 0.034 Uiso calc R 1 1 . .
    C C2B -0.01116(14) 0.75387(14) 0.25393(11) 0.0385(6) Uani d . 1 1 . .
    H H2BA -0.0481 0.7332 0.2296 0.046 Uiso calc R 1 1 . .
    C C3B 0.03066(13) 0.70482(13) 0.28732(13) 0.0423(7) Uani d . 1 1 . .
    H H3BA 0.0223 0.6503 0.2863 0.051 Uiso calc R 1 1 . .
    C C4B 0.08436(13) 0.73425(14) 0.32218(14) 0.0465(7) Uani d . 1 1 . .
    H H4BA 0.1135 0.7001 0.3449 0.056 Uiso calc R 1 1 . .
    C C5B 0.09604(11) 0.81390(13) 0.32417(11) 0.0333(5) Uani d . 1 1 . .
    H H5BA 0.1333 0.8340 0.3485 0.040 Uiso calc R 1 1 . .
    C C6B 0.05443(9) 0.86469(11) 0.29132(8) 0.0187(4) Uani d . 1 1 . .
    C C7B 0.06907(9) 0.95122(10) 0.29632(8) 0.0144(3) Uani d . 1 1 . .
    H H7BA 0.1218 0.9576 0.3024 0.017 Uiso calc R 1 1 . .
    C C8B 0.03170(9) 0.99156(11) 0.34826(8) 0.0171(4) Uani d . 1 1 . .
    C C9B -0.01905(10) 0.95404(13) 0.38322(9) 0.0249(4) Uani d . 1 1 . .
    H H9BA -0.0318 0.9016 0.3751 0.030 Uiso calc R 1 1 . .
    C C10B -0.05113(12) 0.99360(17) 0.43017(9) 0.0370(6) Uani d . 1 1 . .
    H H10B -0.0853 0.9676 0.4543 0.044 Uiso calc R 1 1 . .
    C C11B -0.03377(13) 1.06999(18) 0.44199(10) 0.0423(7) Uani d . 1 1 . .
    H H11B -0.0557 1.0965 0.4742 0.051 Uiso calc R 1 1 . .
    C C12B 0.01588(13) 1.10794(16) 0.40664(11) 0.0413(6) Uani d . 1 1 . .
    H H12B 0.0276 1.1608 0.4142 0.050 Uiso calc R 1 1 . .
    C C13B 0.04849(12) 1.06879(13) 0.36023(10) 0.0295(5) Uani d . 1 1 . .
    H H13B 0.0827 1.0951 0.3363 0.035 Uiso calc R 1 1 . .
    C C14B 0.04969(9) 0.99439(10) 0.23948(8) 0.0133(3) Uani d . 1 1 . .
    C C15B 0.09611(9) 1.06242(11) 0.15425(8) 0.0151(3) Uani d . 1 1 . .
    C C16B 0.05996(10) 1.03687(11) 0.10398(8) 0.0169(4) Uani d . 1 1 . .
    C C17B 0.04756(10) 1.08745(12) 0.05716(8) 0.0220(4) Uani d . 1 1 . .
    H H17B 0.0220 1.0700 0.0233 0.026 Uiso calc R 1 1 . .
    C C18B 0.07236(10) 1.16331(12) 0.05979(8) 0.0221(4) Uani d . 1 1 . .
    C C19B 0.11177(10) 1.18824(11) 0.10842(9) 0.0200(4) Uani d . 1 1 . .
    C C20B 0.12309(9) 1.13779(11) 0.15547(8) 0.0178(4) Uani d . 1 1 . .
    H H20B 0.1496 1.1550 0.1889 0.021 Uiso calc R 1 1 . .
    H H1NA 0.3879(12) 1.0179(13) 0.2313(10) 0.024(6) Uiso d . 1 1 . .
    H H1NB 0.1474(12) 1.0101(13) 0.2186(10) 0.022(6) Uiso d . 1 1 . .
loop_
    _atom_site_aniso_label
    _atom_site_aniso_U_11
    _atom_site_aniso_U_22
    _atom_site_aniso_U_33
    _atom_site_aniso_U_12
    _atom_site_aniso_U_13
    _atom_site_aniso_U_23
    Cl1A 0.0270(2) 0.0140(2) 0.0162(2) -0.00103(17) -0.00160(17) -0.00142(16)
    Cl2A 0.0418(3) 0.0240(3) 0.0194(2) 0.0052(2) -0.0025(2) 0.00825(19)
    Cl3A 0.0362(3) 0.0173(2) 0.0349(3) -0.0061(2) -0.0022(2) 0.0071(2)
    O1A 0.0105(6) 0.0288(8) 0.0151(6) 0.0016(5) -0.0005(5) 0.0017(5)
    N1A 0.0081(7) 0.0183(8) 0.0146(7) 0.0008(6) 0.0000(5) 0.0031(6)
    C1A 0.0255(9) 0.0192(10) 0.0183(9) -0.0003(8) -0.0026(8) 0.0003(7)
    C2A 0.0264(10) 0.0216(11) 0.0257(10) -0.0030(8) -0.0025(8) -0.0063(8)
    C3A 0.0233(9) 0.0151(10) 0.0325(11) -0.0017(8) 0.0054(8) -0.0011(8)
    C4A 0.0342(11) 0.0205(11) 0.0248(11) -0.0007(9) 0.0000(8) 0.0048(8)
    C5A 0.0281(10) 0.0199(10) 0.0172(9) -0.0021(8) -0.0035(8) 0.0014(8)
    C6A 0.0116(7) 0.0163(9) 0.0169(9) 0.0007(7) 0.0025(6) -0.0007(7)
    C7A 0.0097(7) 0.0166(9) 0.0129(8) -0.0008(6) -0.0004(6) 0.0017(7)
    C8A 0.0196(8) 0.0139(9) 0.0113(8) 0.0011(7) -0.0020(6) 0.0023(6)
    C9A 0.0233(9) 0.0242(11) 0.0150(9) 0.0021(8) 0.0021(7) 0.0024(8)
    C10A 0.0366(12) 0.0296(12) 0.0182(10) 0.0110(10) 0.0091(8) 0.0058(8)
    C11A 0.0682(17) 0.0205(12) 0.0149(10) 0.0140(11) 0.0021(10) 0.0006(8)
    C12A 0.0540(15) 0.0186(11) 0.0242(11) -0.0014(10) -0.0103(10) -0.0036(9)
    C13A 0.0288(10) 0.0192(10) 0.0217(10) -0.0007(8) -0.0068(8) -0.0001(8)
    C14A 0.0118(7) 0.0141(9) 0.0126(8) -0.0006(6) -0.0008(6) -0.0012(6)
    C15A 0.0108(7) 0.0171(9) 0.0125(8) 0.0032(6) 0.0023(6) -0.0010(7)
    C16A 0.0156(8) 0.0136(9) 0.0152(8) 0.0030(7) 0.0021(6) -0.0012(7)
    C17A 0.0213(9) 0.0199(10) 0.0143(9) 0.0041(7) -0.0002(7) -0.0017(7)
    C18A 0.0208(9) 0.0199(10) 0.0149(9) 0.0063(7) 0.0022(7) 0.0036(7)
    C19A 0.0196(9) 0.0147(9) 0.0224(9) 0.0006(7) 0.0035(7) 0.0025(7)
    C20A 0.0157(8) 0.0192(10) 0.0163(9) 0.0014(7) 0.0022(7) -0.0002(7)
    Cl1B 0.0310(2) 0.0175(2) 0.0218(2) -0.00232(19) -0.00480(19) -0.00196(18)
    Cl2B 0.0515(3) 0.0325(3) 0.0269(3) 0.0077(3) 0.0011(2) 0.0155(2)
    Cl3B 0.0337(3) 0.0162(2) 0.0388(3) -0.0046(2) 0.0087(2) 0.0030(2)
    O1B 0.0105(5) 0.0190(7) 0.0202(7) 0.0003(5) -0.0017(5) 0.0006(5)
    N1B 0.0090(7) 0.0190(8) 0.0166(8) -0.0003(6) -0.0006(6) 0.0040(6)
    C1B 0.0356(11) 0.0189(11) 0.0294(11) -0.0075(9) 0.0040(9) -0.0025(8)
    C2B 0.0474(14) 0.0222(12) 0.0457(14) -0.0140(11) 0.0154(11) -0.0112(10)
    C3B 0.0407(13) 0.0121(11) 0.0743(19) -0.0034(10) 0.0377(13) -0.0022(11)
    C4B 0.0315(12) 0.0209(13) 0.087(2) 0.0072(10) 0.0160(13) 0.0204(13)
    C5B 0.0228(10) 0.0209(11) 0.0562(15) 0.0019(9) -0.0001(10) 0.0132(10)
    C6B 0.0165(8) 0.0146(9) 0.0249(10) 0.0015(7) 0.0077(7) 0.0009(7)
    C7B 0.0106(7) 0.0141(9) 0.0184(9) -0.0005(6) 0.0000(6) 0.0014(7)
    C8B 0.0156(8) 0.0194(10) 0.0165(9) 0.0049(7) -0.0047(7) -0.0011(7)
    C9B 0.0220(9) 0.0321(12) 0.0207(10) 0.0073(8) 0.0013(8) 0.0046(8)
    C10B 0.0299(11) 0.0636(19) 0.0175(10) 0.0184(11) 0.0025(9) 0.0057(11)
    C11B 0.0391(13) 0.068(2) 0.0196(11) 0.0304(13) -0.0111(10) -0.0171(11)
    C12B 0.0428(14) 0.0407(15) 0.0404(14) 0.0151(12) -0.0165(11) -0.0225(12)
    C13B 0.0303(11) 0.0264(12) 0.0319(12) -0.0005(9) -0.0056(9) -0.0088(9)
    C14B 0.0116(7) 0.0102(8) 0.0180(8) -0.0024(6) 0.0000(6) -0.0023(6)
    C15B 0.0119(8) 0.0171(9) 0.0162(8) 0.0017(7) 0.0006(6) 0.0023(7)
    C16B 0.0170(8) 0.0159(9) 0.0178(9) 0.0007(7) 0.0006(7) 0.0005(7)
    C17B 0.0261(10) 0.0240(11) 0.0158(9) 0.0009(8) -0.0028(7) 0.0017(8)
    C18B 0.0253(10) 0.0233(11) 0.0178(9) 0.0051(8) 0.0037(7) 0.0071(8)
    C19B 0.0180(8) 0.0164(10) 0.0257(10) 0.0001(7) 0.0074(7) 0.0020(8)
    C20B 0.0128(8) 0.0194(10) 0.0211(9) -0.0014(7) 0.0022(7) 0.0005(7)
_geom_special_details
;
 All esds (except the esd in the dihedral angle between two l.s. planes)
 are estimated using the full covariance matrix.  The cell esds are taken
 into account individually in the estimation of esds in distances, angles
 and torsion angles; correlations between esds in cell parameters are only
 used when they are defined by crystal symmetry.  An approximate (isotropic)
 treatment of cell esds is used for estimating esds involving l.s. planes.
;
loop_
    _geom_bond_atom_site_label_1
    _geom_bond_atom_site_label_2
    _geom_bond_site_symmetry_2
    _geom_bond_distance
    _geom_bond_publ_flag
    Cl1A C16A . 1.7280(19) ?
    Cl2A C18A . 1.7290(19) ?
    Cl3A C19A . 1.727(2) ?
    O1A C14A . 1.230(2) ?
    N1A C14A . 1.347(2) ?
    N1A C15A . 1.422(2) ?
    N1A H1NA . 0.78(2) ?
    C1A C6A . 1.387(3) ?
    C1A C2A . 1.392(3) ?
    C1A H1AA . 0.9500 ?
    C2A C3A . 1.380(3) ?
    C2A H2AA . 0.9500 ?
    C3A C4A . 1.389(3) ?
    C3A H3AA . 0.9500 ?
    C4A C5A . 1.387(3) ?
    C4A H4AA . 0.9500 ?
    C5A C6A . 1.398(3) ?
    C5A H5AA . 0.9500 ?
    C6A C7A . 1.527(2) ?
    C7A C8A . 1.525(2) ?
    C7A C14A . 1.531(2) ?
    C7A H7AA . 1.0000 ?
    C8A C13A . 1.392(3) ?
    C8A C9A . 1.397(3) ?
    C9A C10A . 1.395(3) ?
    C9A H9AA . 0.9500 ?
    C10A C11A . 1.383(3) ?
    C10A H10A . 0.9500 ?
    C11A C12A . 1.376(3) ?
    C11A H11A . 0.9500 ?
    C12A C13A . 1.394(3) ?
    C12A H12A . 0.9500 ?
    C13A H13A . 0.9500 ?
    C15A C20A . 1.393(3) ?
    C15A C16A . 1.396(2) ?
    C16A C17A . 1.389(3) ?
    C17A C18A . 1.382(3) ?
    C17A H17A . 0.9500 ?
    C18A C19A . 1.392(3) ?
    C19A C20A . 1.392(3) ?
    C20A H20A . 0.9500 ?
    Cl1B C16B . 1.730(2) ?
    Cl2B C18B . 1.7255(19) ?
    Cl3B C19B . 1.725(2) ?
    O1B C14B . 1.236(2) ?
    N1B C14B . 1.349(2) ?
    N1B C15B . 1.417(2) ?
    N1B H1NB . 0.84(2) ?
    C1B C2B . 1.390(3) ?
    C1B C6B . 1.391(3) ?
    C1B H1BA . 0.9500 ?
    C2B C3B . 1.373(4) ?
    C2B H2BA . 0.9500 ?
    C3B C4B . 1.371(4) ?
    C3B H3BA . 0.9500 ?
    C4B C5B . 1.386(3) ?
    C4B H4BA . 0.9500 ?
    C5B C6B . 1.383(3) ?
    C5B H5BA . 0.9500 ?
    C6B C7B . 1.515(3) ?
    C7B C14B . 1.525(2) ?
    C7B C8B . 1.530(2) ?
    C7B H7BA . 1.0000 ?
    C8B C13B . 1.389(3) ?
    C8B C9B . 1.391(3) ?
    C9B C10B . 1.394(3) ?
    C9B H9BA . 0.9500 ?
    C10B C11B . 1.377(4) ?
    C10B H10B . 0.9500 ?
    C11B C12B . 1.385(4) ?
    C11B H11B . 0.9500 ?
    C12B C13B . 1.385(3) ?
    C12B H12B . 0.9500 ?
    C13B H13B . 0.9500 ?
    C15B C20B . 1.389(3) ?
    C15B C16B . 1.391(2) ?
    C16B C17B . 1.387(3) ?
    C17B C18B . 1.384(3) ?
    C17B H17B . 0.9500 ?
    C18B C19B . 1.389(3) ?
    C19B C20B . 1.386(3) ?
    C20B H20B . 0.9500 ?
loop_
    _geom_angle_atom_site_label_1
    _geom_angle_atom_site_label_2
    _geom_angle_atom_site_label_3
    _geom_angle_site_symmetry_1
    _geom_angle_site_symmetry_3
    _geom_angle
    _geom_angle_publ_flag
    C14A N1A C15A . . 122.86(14) ?
    C14A N1A H1NA . . 121.7(17) ?
    C15A N1A H1NA . . 113.9(17) ?
    C6A C1A C2A . . 120.89(18) ?
    C6A C1A H1AA . . 119.6 ?
    C2A C1A H1AA . . 119.6 ?
    C3A C2A C1A . . 120.80(19) ?
    C3A C2A H2AA . . 119.6 ?
    C1A C2A H2AA . . 119.6 ?
    C2A C3A C4A . . 118.83(19) ?
    C2A C3A H3AA . . 120.6 ?
    C4A C3A H3AA . . 120.6 ?
    C5A C4A C3A . . 120.55(19) ?
    C5A C4A H4AA . . 119.7 ?
    C3A C4A H4AA . . 119.7 ?
    C4A C5A C6A . . 120.85(18) ?
    C4A C5A H5AA . . 119.6 ?
    C6A C5A H5AA . . 119.6 ?
    C1A C6A C5A . . 118.08(18) ?
    C1A C6A C7A . . 123.08(16) ?
    C5A C6A C7A . . 118.76(16) ?
    C8A C7A C6A . . 113.98(14) ?
    C8A C7A C14A . . 107.78(14) ?
    C6A C7A C14A . . 112.10(14) ?
    C8A C7A H7AA . . 107.6 ?
    C6A C7A H7AA . . 107.6 ?
    C14A C7A H7AA . . 107.6 ?
    C13A C8A C9A . . 118.95(18) ?
    C13A C8A C7A . . 119.73(16) ?
    C9A C8A C7A . . 121.23(16) ?
    C10A C9A C8A . . 119.9(2) ?
    C10A C9A H9AA . . 120.0 ?
    C8A C9A H9AA . . 120.0 ?
    C11A C10A C9A . . 120.4(2) ?
    C11A C10A H10A . . 119.8 ?
    C9A C10A H10A . . 119.8 ?
    C12A C11A C10A . . 120.1(2) ?
    C12A C11A H11A . . 120.0 ?
    C10A C11A H11A . . 120.0 ?
    C11A C12A C13A . . 120.1(2) ?
    C11A C12A H12A . . 120.0 ?
    C13A C12A H12A . . 120.0 ?
    C8A C13A C12A . . 120.6(2) ?
    C8A C13A H13A . . 119.7 ?
    C12A C13A H13A . . 119.7 ?
    O1A C14A N1A . . 122.55(16) ?
    O1A C14A C7A . . 121.42(15) ?
    N1A C14A C7A . . 116.03(14) ?
    C20A C15A C16A . . 118.39(16) ?
    C20A C15A N1A . . 118.89(16) ?
    C16A C15A N1A . . 122.68(16) ?
    C17A C16A C15A . . 121.05(17) ?
    C17A C16A Cl1A . . 117.62(14) ?
    C15A C16A Cl1A . . 121.32(14) ?
    C18A C17A C16A . . 119.91(18) ?
    C18A C17A H17A . . 120.0 ?
    C16A C17A H17A . . 120.0 ?
    C17A C18A C19A . . 119.95(17) ?
    C17A C18A Cl2A . . 118.41(15) ?
    C19A C18A Cl2A . . 121.63(15) ?
    C20A C19A C18A . . 119.87(18) ?
    C20A C19A Cl3A . . 118.87(15) ?
    C18A C19A Cl3A . . 121.26(15) ?
    C19A C20A C15A . . 120.80(17) ?
    C19A C20A H20A . . 119.6 ?
    C15A C20A H20A . . 119.6 ?
    C14B N1B C15B . . 121.26(15) ?
    C14B N1B H1NB . . 118.6(15) ?
    C15B N1B H1NB . . 117.9(15) ?
    C2B C1B C6B . . 120.5(2) ?
    C2B C1B H1BA . . 119.7 ?
    C6B C1B H1BA . . 119.7 ?
    C3B C2B C1B . . 119.9(2) ?
    C3B C2B H2BA . . 120.0 ?
    C1B C2B H2BA . . 120.0 ?
    C4B C3B C2B . . 120.3(2) ?
    C4B C3B H3BA . . 119.9 ?
    C2B C3B H3BA . . 119.9 ?
    C3B C4B C5B . . 119.8(2) ?
    C3B C4B H4BA . . 120.1 ?
    C5B C4B H4BA . . 120.1 ?
    C6B C5B C4B . . 121.1(2) ?
    C6B C5B H5BA . . 119.4 ?
    C4B C5B H5BA . . 119.4 ?
    C5B C6B C1B . . 118.3(2) ?
    C5B C6B C7B . . 118.50(18) ?
    C1B C6B C7B . . 123.21(17) ?
    C6B C7B C14B . . 111.80(15) ?
    C6B C7B C8B . . 114.76(15) ?
    C14B C7B C8B . . 108.43(14) ?
    C6B C7B H7BA . . 107.2 ?
    C14B C7B H7BA . . 107.2 ?
    C8B C7B H7BA . . 107.2 ?
    C13B C8B C9B . . 119.05(19) ?
    C13B C8B C7B . . 118.58(17) ?
    C9B C8B C7B . . 122.36(18) ?
    C8B C9B C10B . . 119.9(2) ?
    C8B C9B H9BA . . 120.1 ?
    C10B C9B H9BA . . 120.1 ?
    C11B C10B C9B . . 120.7(2) ?
    C11B C10B H10B . . 119.7 ?
    C9B C10B H10B . . 119.7 ?
    C10B C11B C12B . . 119.6(2) ?
    C10B C11B H11B . . 120.2 ?
    C12B C11B H11B . . 120.2 ?
    C13B C12B C11B . . 120.1(2) ?
    C13B C12B H12B . . 120.0 ?
    C11B C12B H12B . . 120.0 ?
    C12B C13B C8B . . 120.7(2) ?
    C12B C13B H13B . . 119.6 ?
    C8B C13B H13B . . 119.6 ?
    O1B C14B N1B . . 122.29(16) ?
    O1B C14B C7B . . 122.34(15) ?
    N1B C14B C7B . . 115.37(14) ?
    C20B C15B C16B . . 119.08(17) ?
    C20B C15B N1B . . 118.45(16) ?
    C16B C15B N1B . . 122.46(17) ?
    C17B C16B C15B . . 120.31(18) ?
    C17B C16B Cl1B . . 119.22(15) ?
    C15B C16B Cl1B . . 120.47(14) ?
    C18B C17B C16B . . 120.06(18) ?
    C18B C17B H17B . . 120.0 ?
    C16B C17B H17B . . 120.0 ?
    C17B C18B C19B . . 120.09(17) ?
    C17B C18B Cl2B . . 118.85(15) ?
    C19B C18B Cl2B . . 121.06(16) ?
    C20B C19B C18B . . 119.56(18) ?
    C20B C19B Cl3B . . 118.63(15) ?
    C18B C19B Cl3B . . 121.79(15) ?
    C19B C20B C15B . . 120.78(18) ?
    C19B C20B H20B . . 119.6 ?
    C15B C20B H20B . . 119.6 ?
loop_
    _geom_torsion_atom_site_label_1
    _geom_torsion_atom_site_label_2
    _geom_torsion_atom_site_label_3
    _geom_torsion_atom_site_label_4
    _geom_torsion_site_symmetry_1
    _geom_torsion_site_symmetry_2
    _geom_torsion_site_symmetry_3
    _geom_torsion_site_symmetry_4
    _geom_torsion
    _geom_torsion_publ_flag
    C6A C1A C2A C3A . . . . -0.4(3) ?
    C1A C2A C3A C4A . . . . -0.2(3) ?
    C2A C3A C4A C5A . . . . 0.5(3) ?
    C3A C4A C5A C6A . . . . -0.1(3) ?
    C2A C1A C6A C5A . . . . 0.8(3) ?
    C2A C1A C6A C7A . . . . 177.36(17) ?
    C4A C5A C6A C1A . . . . -0.5(3) ?
    C4A C5A C6A C7A . . . . -177.25(17) ?
    C1A C6A C7A C8A . . . . 134.20(17) ?
    C5A C6A C7A C8A . . . . -49.2(2) ?
    C1A C6A C7A C14A . . . . 11.4(2) ?
    C5A C6A C7A C14A . . . . -172.01(16) ?
    C6A C7A C8A C13A . . . . 134.90(17) ?
    C14A C7A C8A C13A . . . . -99.99(19) ?
    C6A C7A C8A C9A . . . . -48.6(2) ?
    C14A C7A C8A C9A . . . . 76.5(2) ?
    C13A C8A C9A C10A . . . . 1.4(3) ?
    C7A C8A C9A C10A . . . . -175.14(17) ?
    C8A C9A C10A C11A . . . . -1.0(3) ?
    C9A C10A C11A C12A . . . . -0.5(3) ?
    C10A C11A C12A C13A . . . . 1.4(3) ?
    C9A C8A C13A C12A . . . . -0.4(3) ?
    C7A C8A C13A C12A . . . . 176.15(18) ?
    C11A C12A C13A C8A . . . . -1.0(3) ?
    C15A N1A C14A O1A . . . . 3.2(3) ?
    C15A N1A C14A C7A . . . . -175.56(16) ?
    C8A C7A C14A O1A . . . . -53.7(2) ?
    C6A C7A C14A O1A . . . . 72.6(2) ?
    C8A C7A C14A N1A . . . . 125.16(16) ?
    C6A C7A C14A N1A . . . . -108.62(17) ?
    C14A N1A C15A C20A . . . . 113.08(19) ?
    C14A N1A C15A C16A . . . . -69.2(2) ?
    C20A C15A C16A C17A . . . . 0.6(3) ?
    N1A C15A C16A C17A . . . . -177.11(16) ?
    C20A C15A C16A Cl1A . . . . 179.03(13) ?
    N1A C15A C16A Cl1A . . . . 1.3(2) ?
    C15A C16A C17A C18A . . . . 0.9(3) ?
    Cl1A C16A C17A C18A . . . . -177.56(14) ?
    C16A C17A C18A C19A . . . . -2.0(3) ?
    C16A C17A C18A Cl2A . . . . 176.97(14) ?
    C17A C18A C19A C20A . . . . 1.5(3) ?
    Cl2A C18A C19A C20A . . . . -177.41(14) ?
    C17A C18A C19A Cl3A . . . . -179.15(14) ?
    Cl2A C18A C19A Cl3A . . . . 2.0(2) ?
    C18A C19A C20A C15A . . . . 0.1(3) ?
    Cl3A C19A C20A C15A . . . . -179.32(13) ?
    C16A C15A C20A C19A . . . . -1.1(3) ?
    N1A C15A C20A C19A . . . . 176.72(16) ?
    C6B C1B C2B C3B . . . . -0.2(3) ?
    C1B C2B C3B C4B . . . . -0.4(3) ?
    C2B C3B C4B C5B . . . . 0.6(4) ?
    C3B C4B C5B C6B . . . . -0.2(4) ?
    C4B C5B C6B C1B . . . . -0.4(3) ?
    C4B C5B C6B C7B . . . . 178.9(2) ?
    C2B C1B C6B C5B . . . . 0.6(3) ?
    C2B C1B C6B C7B . . . . -178.70(18) ?
    C5B C6B C7B C14B . . . . 150.94(17) ?
    C1B C6B C7B C14B . . . . -29.8(2) ?
    C5B C6B C7B C8B . . . . -85.0(2) ?
    C1B C6B C7B C8B . . . . 94.3(2) ?
    C6B C7B C8B C13B . . . . 172.77(17) ?
    C14B C7B C8B C13B . . . . -61.4(2) ?
    C6B C7B C8B C9B . . . . -8.2(2) ?
    C14B C7B C8B C9B . . . . 117.61(18) ?
    C13B C8B C9B C10B . . . . -1.3(3) ?
    C7B C8B C9B C10B . . . . 179.69(17) ?
    C8B C9B C10B C11B . . . . 0.8(3) ?
    C9B C10B C11B C12B . . . . 0.3(3) ?
    C10B C11B C12B C13B . . . . -0.9(3) ?
    C11B C12B C13B C8B . . . . 0.4(3) ?
    C9B C8B C13B C12B . . . . 0.7(3) ?
    C7B C8B C13B C12B . . . . 179.76(18) ?
    C15B N1B C14B O1B . . . . 6.1(3) ?
    C15B N1B C14B C7B . . . . -173.02(16) ?
    C6B C7B C14B O1B . . . . 77.7(2) ?
    C8B C7B C14B O1B . . . . -49.8(2) ?
    C6B C7B C14B N1B . . . . -103.22(18) ?
    C8B C7B C14B N1B . . . . 129.28(16) ?
    C14B N1B C15B C20B . . . . 110.5(2) ?
    C14B N1B C15B C16B . . . . -68.5(2) ?
    C20B C15B C16B C17B . . . . -3.6(3) ?
    N1B C15B C16B C17B . . . . 175.38(17) ?
    C20B C15B C16B Cl1B . . . . 176.16(14) ?
    N1B C15B C16B Cl1B . . . . -4.8(2) ?
    C15B C16B C17B C18B . . . . 1.2(3) ?
    Cl1B C16B C17B C18B . . . . -178.54(15) ?
    C16B C17B C18B C19B . . . . 2.1(3) ?
    C16B C17B C18B Cl2B . . . . -176.94(15) ?
    C17B C18B C19B C20B . . . . -3.1(3) ?
    Cl2B C18B C19B C20B . . . . 175.99(14) ?
    C17B C18B C19B Cl3B . . . . 178.72(15) ?
    Cl2B C18B C19B Cl3B . . . . -2.2(2) ?
    C18B C19B C20B C15B . . . . 0.6(3) ?
    Cl3B C19B C20B C15B . . . . 178.91(14) ?
    C16B C15B C20B C19B . . . . 2.7(3) ?
    N1B C15B C20B C19B . . . . -176.36(16) ?
loop_
    _geom_hbond_atom_site_label_D
    _geom_hbond_atom_site_label_H
    _geom_hbond_atom_site_label_A
    _geom_hbond_site_symmetry_A
    _geom_hbond_distance_DH
    _geom_hbond_distance_HA
    _geom_hbond_distance_DA
    _geom_hbond_angle_DHA
    _geom_hbond_publ_flag
    N1A H1NA O1B 6_656 0.78(2) 2.09(2) 2.8379(19) 161(2) yes
    N1B H1NB O1A . 0.84(2) 1.94(2) 2.7684(19) 168(2) yes
    C7A H7AA O1B 6_656 1.00 2.33 3.234(2) 151 yes
    C1B H1BA O1B . 0.95 2.48 3.116(3) 125 yes
    C3B H3BA O1B 3_545 0.95 2.42 3.368(3) 172 yes
    C12B H12B Cl2B 7_586 0.95 2.82 3.641(3) 145 yes
    C7B H7BA O1A . 1.00 2.46 3.341(2) 147 yes
_iucr_refine_instructions_details
;
TITL mo_bks144_0m in Pbca (100K)
CELL 0.71073  18.6630  17.1713  22.5648  90.000  90.000  90.000
ZERR   16.00   0.0016   0.0015   0.0019   0.000   0.000   0.000
LATT  1
SYMM 0.5-X, -Y, 0.5+Z
SYMM -X, 0.5+Y, 0.5-Z
SYMM 0.5+X, 0.5-Y, -Z
SFAC C H N O CL
UNIT 320 224 16 16 48
SIZE 0.376 0.137 0.109
TEMP -173.000
L.S. 10
BOND $H
FMAP 2 2 60
PLAN 20
OMIT 0 10 9
ACTA
CONF
WGHT    0.046500    2.021600
FVAR       0.15651
CL1A  5    0.251756    0.936411    0.134141    11.00000    0.02703    0.01401 =
         0.01618   -0.00142   -0.00160   -0.00103
CL2A  5    0.275753    1.197471    0.007874    11.00000    0.04183    0.02399 =
         0.01945    0.00825   -0.00255    0.00521
CL3A  5    0.368318    1.274690    0.111497    11.00000    0.03624    0.01732 =
         0.03489    0.00707   -0.00223   -0.00607
O1A   4    0.235156    1.010677    0.264650    11.00000    0.01051    0.02882 =
         0.01511    0.00174   -0.00046    0.00163
N1A   3    0.346638    1.019199    0.226021    11.00000    0.00814    0.01830 =
         0.01462    0.00305   -0.00005    0.00076
C1A   1    0.283279    0.831035    0.276648    11.00000    0.02551    0.01919 =
         0.01831    0.00032   -0.00262   -0.00034
AFIX  43
H1AA  2    0.271344    0.858959    0.241669    11.00000   -1.20000
AFIX   0
C2A   1    0.270202    0.751323    0.279469    11.00000    0.02643    0.02162 =
         0.02572   -0.00630   -0.00250   -0.00295
AFIX  43
H2AA  2    0.249170    0.725595    0.246505    11.00000   -1.20000
AFIX   0
C3A   1    0.287419    0.709210    0.329571    11.00000    0.02334    0.01507 =
         0.03246   -0.00112    0.00544   -0.00173
AFIX  43
H3AA  2    0.278272    0.654839    0.331402    11.00000   -1.20000
AFIX   0
C4A   1    0.318357    0.747714    0.377275    11.00000    0.03417    0.02049 =
         0.02481    0.00482    0.00005   -0.00068
AFIX  43
H4AA  2    0.330813    0.719371    0.411933    11.00000   -1.20000
AFIX   0
C5A   1    0.331219    0.827208    0.374733    11.00000    0.02806    0.01994 =
         0.01721    0.00140   -0.00348   -0.00213
AFIX  43
H5AA  2    0.352341    0.852745    0.407743    11.00000   -1.20000
AFIX   0
C6A   1    0.313492    0.870241    0.324202    11.00000    0.01161    0.01634 =
         0.01693   -0.00073    0.00249    0.00075
C7A   1    0.331872    0.956862    0.322584    11.00000    0.00970    0.01665 =
         0.01293    0.00173   -0.00044   -0.00079
AFIX  13
H7AA  2    0.385177    0.961455    0.319754    11.00000   -1.20000
AFIX   0
C8A   1    0.308083    1.001637    0.377506    11.00000    0.01956    0.01391 =
         0.01130    0.00230   -0.00198    0.00113
C9A   1    0.238624    0.994207    0.399926    11.00000    0.02334    0.02418 =
         0.01501    0.00241    0.00211    0.00210
AFIX  43
H9AA  2    0.206374    0.957809    0.382785    11.00000   -1.20000
AFIX   0
C10A  1    0.216684    1.040270    0.447490    11.00000    0.03659    0.02956 =
         0.01823    0.00580    0.00908    0.01102
AFIX  43
H10A  2    0.169210    1.035691    0.462275    11.00000   -1.20000
AFIX   0
C11A  1    0.263648    1.092580    0.473257    11.00000    0.06822    0.02051 =
         0.01489    0.00064    0.00214    0.01402
AFIX  43
H11A  2    0.248270    1.124062    0.505456    11.00000   -1.20000
AFIX   0
C12A  1    0.332620    1.099057    0.452295    11.00000    0.05403    0.01861 =
         0.02423   -0.00359   -0.01030   -0.00138
AFIX  43
H12A  2    0.365137    1.134160    0.470615    11.00000   -1.20000
AFIX   0
C13A  1    0.354853    1.054175    0.404207    11.00000    0.02882    0.01921 =
         0.02173   -0.00014   -0.00680   -0.00068
AFIX  43
H13A  2    0.402312    1.059482    0.389531    11.00000   -1.20000
AFIX   0
C14A  1    0.299796    0.997598    0.268360    11.00000    0.01185    0.01409 =
         0.01265   -0.00119   -0.00083   -0.00059
C15A  1    0.326056    1.062275    0.174960    11.00000    0.01082    0.01705 =
         0.01249   -0.00096    0.00232    0.00318
C16A  1    0.283762    1.030678    0.129953    11.00000    0.01564    0.01358 =
         0.01517   -0.00117    0.00211    0.00300
C17A  1    0.267363    1.073420    0.079468    11.00000    0.02134    0.01987 =
         0.01428   -0.00173   -0.00019    0.00405
AFIX  43
H17A  2    0.237935    1.051373    0.049491    11.00000   -1.20000
AFIX   0
C18A  1    0.293912    1.148036    0.072917    11.00000    0.02080    0.01994 =
         0.01486    0.00359    0.00223    0.00631
C19A  1    0.335203    1.181119    0.117699    11.00000    0.01960    0.01469 =
         0.02238    0.00252    0.00353    0.00063
C20A  1    0.351019    1.138247    0.168375    11.00000    0.01566    0.01921 =
         0.01635   -0.00017    0.00220    0.00140
AFIX  43
H20A  2    0.379179    1.161063    0.198848    11.00000   -1.20000
AFIX   0
CL1B  5    0.030201    0.941692    0.098964    11.00000    0.03095    0.01753 =
         0.02181   -0.00196   -0.00480   -0.00232
CL2B  5    0.052335    1.225992    0.002361    11.00000    0.05146    0.03246 =
         0.02694    0.01555    0.00105    0.00765
CL3B  5    0.145298    1.281648    0.113068    11.00000    0.03367    0.01622 =
         0.03883    0.00302    0.00867   -0.00462
O1B   4   -0.012872    1.010483    0.226317    11.00000    0.01047    0.01897 =
         0.02015    0.00065   -0.00166    0.00029
N1B   3    0.105633    1.014763    0.204936    11.00000    0.00898    0.01898 =
         0.01660    0.00399   -0.00064   -0.00035
C1B   1    0.000627    0.833775    0.255757    11.00000    0.03558    0.01886 =
         0.02935   -0.00250    0.00397   -0.00749
AFIX  43
H1BA  2   -0.028308    0.867532    0.232523    11.00000   -1.20000
AFIX   0
C2B   1   -0.011155    0.753869    0.253935    11.00000    0.04743    0.02224 =
         0.04574   -0.01119    0.01535   -0.01399
AFIX  43
H2BA  2   -0.048102    0.733212    0.229613    11.00000   -1.20000
AFIX   0
C3B   1    0.030660    0.704820    0.287323    11.00000    0.04067    0.01209 =
         0.07425   -0.00220    0.03775   -0.00338
AFIX  43
H3BA  2    0.022330    0.650259    0.286253    11.00000   -1.20000
AFIX   0
C4B   1    0.084359    0.734251    0.322181    11.00000    0.03149    0.02087 =
         0.08723    0.02043    0.01604    0.00718
AFIX  43
H4BA  2    0.113501    0.700128    0.344925    11.00000   -1.20000
AFIX   0
C5B   1    0.096038    0.813898    0.324167    11.00000    0.02281    0.02095 =
         0.05619    0.01323   -0.00012    0.00192
AFIX  43
H5BA  2    0.133252    0.833960    0.348501    11.00000   -1.20000
AFIX   0
C6B   1    0.054425    0.864688    0.291316    11.00000    0.01649    0.01464 =
         0.02489    0.00094    0.00769    0.00155
C7B   1    0.069075    0.951220    0.296316    11.00000    0.01064    0.01407 =
         0.01844    0.00144   -0.00005   -0.00045
AFIX  13
H7BA  2    0.121832    0.957587    0.302355    11.00000   -1.20000
AFIX   0
C8B   1    0.031697    0.991559    0.348260    11.00000    0.01555    0.01936 =
         0.01649   -0.00109   -0.00471    0.00486
C9B   1   -0.019052    0.954035    0.383219    11.00000    0.02199    0.03211 =
         0.02069    0.00464    0.00134    0.00734
AFIX  43
H9BA  2   -0.031821    0.901550    0.375110    11.00000   -1.20000
AFIX   0
C10B  1   -0.051132    0.993596    0.430173    11.00000    0.02994    0.06364 =
         0.01754    0.00568    0.00250    0.01836
AFIX  43
H10B  2   -0.085330    0.967596    0.454277    11.00000   -1.20000
AFIX   0
C11B  1   -0.033772    1.069994    0.441992    11.00000    0.03908    0.06825 =
         0.01959   -0.01711   -0.01114    0.03036
AFIX  43
H11B  2   -0.055707    1.096506    0.474184    11.00000   -1.20000
AFIX   0
C12B  1    0.015879    1.107937    0.406639    11.00000    0.04285    0.04066 =
         0.04044   -0.02254   -0.01655    0.01508
AFIX  43
H12B  2    0.027573    1.160849    0.414234    11.00000   -1.20000
AFIX   0
C13B  1    0.048488    1.068793    0.360229    11.00000    0.03031    0.02638 =
         0.03186   -0.00885   -0.00562   -0.00055
AFIX  43
H13B  2    0.082714    1.095056    0.336318    11.00000   -1.20000
AFIX   0
C14B  1    0.049691    0.994385    0.239479    11.00000    0.01157    0.01022 =
         0.01801   -0.00234   -0.00003   -0.00239
C15B  1    0.096114    1.062417    0.154252    11.00000    0.01191    0.01709 =
         0.01616    0.00230    0.00060    0.00174
C16B  1    0.059956    1.036872    0.103985    11.00000    0.01699    0.01593 =
         0.01777    0.00045    0.00059    0.00066
C17B  1    0.047560    1.087454    0.057157    11.00000    0.02613    0.02405 =
         0.01577    0.00166   -0.00283    0.00089
AFIX  43
H17B  2    0.022017    1.069993    0.023251    11.00000   -1.20000
AFIX   0
C18B  1    0.072363    1.163308    0.059787    11.00000    0.02528    0.02332 =
         0.01785    0.00714    0.00370    0.00506
C19B  1    0.111765    1.188242    0.108423    11.00000    0.01799    0.01642 =
         0.02573    0.00200    0.00743    0.00010
C20B  1    0.123095    1.137793    0.155474    11.00000    0.01276    0.01937 =
         0.02114    0.00046    0.00224   -0.00140
AFIX  43
H20B  2    0.149621    1.154979    0.188943    11.00000   -1.20000
AFIX   0
H1NA  2    0.387900    1.017874    0.231272    11.00000    0.02443
H1NB  2    0.147396    1.010068    0.218642    11.00000    0.02242
HKLF 4
REM  mo_bks144_0m in Pbca (100K)
REM R1 =  0.0467 for   7536 Fo > 4sig(Fo)  and  0.0808 for all  10676 data
REM    459 parameters refined using      0 restraints
END
WGHT      0.0465      2.0216
REM Highest difference peak  0.516,  deepest hole -0.485,  1-sigma level  0.097
Q1    1   0.3233  1.1991 -0.0047  11.00000  0.05    0.52
Q2    1   0.0814  1.0002  0.2199  11.00000  0.05    0.44
Q3    1  -0.0008  0.9713  0.3647  11.00000  0.05    0.42
Q4    1   0.2791  0.7365  0.3608  11.00000  0.05    0.40
Q5    1   0.3227  1.0447  0.1441  11.00000  0.05    0.39
Q6    1   0.0649  0.9768  0.2638  11.00000  0.05    0.37
Q7    1   0.3382  1.2187  0.4809  11.00000  0.05    0.36
Q8    1   0.3228  0.9811  0.3545  11.00000  0.05    0.35
Q9    1  -0.0401  0.9809  0.3974  11.00000  0.05    0.33
Q10   1   0.2974  0.9353  0.1281  11.00000  0.05    0.33
Q11   1   0.2185  1.0190  0.2337  11.00000  0.05    0.33
Q12   1   0.0211  1.0912  0.3749  11.00000  0.05    0.33
Q13   1   0.3184  0.9827  0.3018  11.00000  0.05    0.33
Q14   1   0.3542  1.1973  0.0206  11.00000  0.05    0.33
Q15   1   0.0453  1.0788  0.3926  11.00000  0.05    0.32
Q16   1   0.2680  1.0029  0.3796  11.00000  0.05    0.31
Q17   1   0.2623  0.9873  0.2589  11.00000  0.05    0.31
Q18   1  -0.0045  1.0796  0.4269  11.00000  0.05    0.31
Q19   1   0.1210  1.2823  0.0782  11.00000  0.05    0.30
Q20   1   0.4012  1.0215  0.5013  11.00000  0.05    0.30
;
