# Supplementary material for: 2,2-Diphenyl-N-(2,4,5-trichloro­phen­yl)acetamide
Source: Acta Crystallogr Sect E Struct Rep Online. 2012 Aug 8;68(Pt 9):o2659–60. doi: 10.1107/S160053681203440X (PMC3435685; doi:10.1107/S160053681203440X)
Supplement: Supplementary file 2 [file e-68-o2659-Isup2.hkl]

# 
# h,k,l, Fc-squared, Fo-squared, sigma(Fo-squared) and status flag 
# 
data_I
_shelx_title ' mo_bks144_0m in Pbca (100K)' 
_shelx_refln_list_code          4 
_shelx_F_calc_maximum      619.87 
_exptl_crystal_F_000      3200.00 
_reflns_d_resolution_high  0.7070 
 
loop_ 
 _symmetry_equiv_pos_as_xyz 
 'x, y, z' 
 '-x+1/2, -y, z+1/2' 
 '-x, y+1/2, -z+1/2' 
 'x+1/2, -y+1/2, -z' 
 '-x, -y, -z' 
 'x-1/2, y, -z-1/2' 
 'x, -y-1/2, z-1/2' 
 '-x-1/2, y-1/2, z' 
 
_cell_length_a    18.6630 
_cell_length_b    17.1713 
_cell_length_c    22.5648 
_cell_angle_alpha  90.000 
_cell_angle_beta   90.000 
_cell_angle_gamma  90.000 
 
_shelx_F_squared_multiplier     1.000 
 
loop_ 
 _refln_index_h 
 _refln_index_k 
 _refln_index_l 
 _refln_F_squared_calc 
 _refln_F_squared_meas 
 _refln_F_squared_sigma 
 _refln_observed_status 
   2   0   0     8862.68     8560.38    289.21 o 
   4   0   0   123010.48   124986.14   3863.73 o 
   6   0   0        0.96        1.16     29.83 o 
   8   0   0    12795.60     7359.01    306.40 o 
  10   0   0    78849.84    75748.55   1718.80 o 
  12   0   0     5202.83     4653.94    180.48 o 
  14   0   0      358.31      412.64     67.77 o 
  16   0   0     1835.52     1939.51    145.82 o 
  18   0   0       95.33      102.70    103.60 o 
  20   0   0      478.74      471.71     78.94 o 
  22   0   0       43.59      227.88    120.93 o 
  24   0   0      547.95      787.95    202.27 o 
   2   1   0     3403.92     2902.28     60.60 o 
   4   1   0     1659.81     1781.49     57.19 o 
   6   1   0     8414.97     8126.66    182.00 o 
   8   1   0     4689.44     3934.00    184.89 o 
  10   1   0     7543.67     6923.21    201.85 o 
  12   1   0       26.41       18.27     27.72 o 
  14   1   0     2792.45     3012.99    113.75 o 
  16   1   0      486.70      385.06     59.75 o 
  18   1   0       24.53      -23.69     29.24 o 
  20   1   0     1032.84     1130.78     78.31 o 
  22   1   0     2601.95     2580.04    152.56 o 
  24   1   0       29.65      155.60    124.19 o 
   0   2   0    55274.77    59295.00   1854.30 o 
   2   2   0     2961.50     3052.70    145.71 o 
   4   2   0   142289.27   149753.41   2364.46 o 
   6   2   0     5203.03     5218.98    130.66 o 
   8   2   0      818.10     1028.81     59.78 o 
  10   2   0     1052.55     1592.13    103.97 o 
  12   2   0     6069.33     6542.82    163.50 o 
  14   2   0    31101.27    31705.11    577.69 o 
  16   2   0       14.46       51.32     31.61 o 
  18   2   0     1270.45     1293.51     81.92 o 
  20   2   0     1669.73     1850.45     97.63 o 
  22   2   0     5758.90     5472.40    196.40 o 
  24   2   0       44.31       89.06    124.30 o 
  26   2   0       30.81      369.92    138.06 o 
   2   3   0    10095.24    10044.52    247.55 o 
   4   3   0     6319.53     7152.19    176.38 o 
   6   3   0    25979.45    25786.95    509.19 o 
   8   3   0    36486.05    35539.70    603.94 o 
  10   3   0       81.37       75.83     25.52 o 
  12   3   0     3198.76     3820.85    116.00 o 
  14   3   0      725.70      748.14     63.02 o 
  16   3   0       17.04       50.45     37.50 o 
  18   3   0     1760.13     1805.82     97.47 o 
  20   3   0       37.40        0.42     41.98 o 
  22   3   0      229.97      285.44     97.98 o 
  24   3   0     1235.77     1222.61    261.20 o 
  26   3   0     2242.96     2955.35    393.79 o 
   0   4   0   384240.12   408254.97  12650.20 o 
   2   4   0       36.79       45.06     25.93 o 
   4   4   0     2049.89     2464.14     73.35 o 
   6   4   0      808.85      934.69     47.02 o 
   8   4   0     2060.17     2128.49     70.34 o 
  10   4   0     6014.02     5526.56    137.88 o 
  12   4   0     3682.94     3299.30    106.09 o 
  14   4   0     1220.35     1130.03    135.71 o 
  16   4   0      186.28      190.19     41.74 o 
  18   4   0       59.90       71.84     37.38 o 
  20   4   0      448.87      359.51     92.91 o 
  22   4   0      445.95      551.86    118.55 o 
  24   4   0      958.47     1108.66    295.53 o 
  26   4   0        6.18      313.92    139.70 o 
   2   5   0       86.15       33.27     28.28 o 
   4   5   0        8.57       11.63     10.98 o 
   6   5   0     5067.43     5593.69    169.08 o 
   8   5   0     1527.61     1298.79    140.93 o 
  10   5   0     5860.58     5421.92    143.33 o 
  12   5   0     5375.09     5222.46    141.56 o 
  14   5   0       31.24       14.07     29.61 o 
  16   5   0     3824.18     3753.08    131.83 o 
  18   5   0     3087.51     3234.68    188.53 o 
  20   5   0     1467.13     1306.23    208.67 o 
  22   5   0     9687.90     9050.80    420.05 o 
  24   5   0     1560.69     1532.60    295.82 o 
   0   6   0       63.46      224.87     58.43 o 
   4   6   0     1058.94     1015.48     99.75 o 
   6   6   0     1508.88     1699.65     70.53 o 
   8   6   0     1934.43     2053.26     99.14 o 
  10   6   0    25963.31    25805.59    536.28 o 
  12   6   0      432.20      473.74     85.99 o 
  14   6   0     4197.41     4101.89    150.12 o 
  16   6   0      970.54     1025.99    112.00 o 
  18   6   0     6025.63     6817.91    416.91 o 
  20   6   0      430.23      328.67    134.03 o 
  22   6   0      718.07      471.87    118.58 o 
  24   6   0      234.65      261.20    103.42 o 
   2   7   0      590.81      584.32     85.23 o 
   4   7   0      279.16      141.92     39.49 o 
   8   7   0     9176.86    10039.85    236.47 o 
  10   7   0     3547.42     3602.01    121.71 o 
  12   7   0       21.03        5.32     39.17 o 
  14   7   0     1329.39     1662.50    144.28 o 
  16   7   0      164.11      227.97     70.70 o 
  18   7   0      233.31      124.07     95.68 o 
  20   7   0      567.73      465.20    139.79 o 
  22   7   0      160.39       56.82     98.28 o 
  24   7   0        0.98      195.88    101.59 o 
   0   8   0     8903.19     9650.05    394.86 o 
   2   8   0     2969.85     3000.98    354.60 o 
   4   8   0     8556.12     7520.67    234.04 o 
   6   8   0     9936.72    10058.22    273.82 o 
   8   8   0     3950.43     4136.80    308.33 o 
  10   8   0     3532.63     3581.43    126.13 o 
  12   8   0     3444.36     3320.20    160.35 o 
  14   8   0     4696.30     4634.17    287.88 o 
  16   8   0     8624.02     8575.49    478.11 o 
  18   8   0       61.38       95.25    103.50 o 
  20   8   0     1762.11     1650.84    246.17 o 
  22   8   0     1151.32     1139.86    213.02 o 
  24   8   0     1178.79     1222.36    349.96 o 
   2   9   0     1222.14     1254.10     97.47 o 
   4   9   0     4643.48     5734.48    200.95 o 
   6   9   0    10195.56    10346.69    307.19 o 
   8   9   0     4212.39     4296.33    150.44 o 
  10   9   0      852.75      893.54     90.52 o 
  12   9   0      178.08      222.50     66.65 o 
  14   9   0     4784.80     4753.94    326.07 o 
  16   9   0     5797.84     5913.99    382.82 o 
  18   9   0     5702.34     6006.74    408.58 o 
  20   9   0      241.81       93.01    103.91 o 
  22   9   0      204.08      376.36    152.51 o 
  24   9   0        0.02      190.05     98.44 o 
   0  10   0     1551.22     2445.85    182.51 o 
   2  10   0     4940.53     4866.69    187.12 o 
   4  10   0       90.53      163.81     54.33 o 
   6  10   0       26.82       24.88     44.68 o 
   8  10   0      561.32      497.18     93.18 o 
  10  10   0      869.10      714.08     84.43 o 
  12  10   0     2947.16     2985.89    158.22 o 
  14  10   0      446.99      669.69    153.68 o 
  16  10   0     1841.69     1694.29    235.97 o 
  18  10   0     1294.32     1232.15    207.43 o 
  20  10   0      941.61     1000.26    203.78 o 
  22  10   0     1253.77     1087.32    218.47 o 
  24  10   0      577.39      981.95    166.33 o 
   2  11   0      115.23      243.42     66.74 o 
   4  11   0     1104.21      918.22     96.34 o 
   6  11   0     2675.45     2688.86    143.67 o 
  10  11   0       27.13       20.69     44.59 o 
  12  11   0     2219.50     2321.12    221.26 o 
  14  11   0     1837.11     1776.34    229.87 o 
  16  11   0      392.33      642.01    166.77 o 
  18  11   0      324.27      464.80    156.97 o 
  20  11   0      258.15      415.91    154.61 o 
  22  11   0        0.06      124.06    115.44 o 
   0  12   0       83.27      120.15    108.97 o 
   2  12   0       56.36       80.93     62.91 o 
   4  12   0     9850.91    10157.39    326.38 o 
   6  12   0      949.07      910.83    102.96 o 
   8  12   0       72.78       32.64     62.14 o 
  10  12   0     2591.38     2571.61    156.55 o 
  12  12   0     5138.25     4960.10    341.71 o 
  14  12   0     5413.20     5208.73    361.88 o 
  16  12   0     1683.73     1904.84    256.58 o 
  18  12   0      249.02      235.54    124.88 o 
  20  12   0      990.53     1185.43    234.01 o 
  22  12   0       94.20      114.83    119.57 o 
   2  13   0      202.98      155.31     77.43 o 
   4  13   0     2497.28     2555.64    151.74 o 
   6  13   0     6653.67     6013.64    246.64 o 
   8  13   0        4.03       46.03     58.72 o 
  10  13   0     1654.53     1806.38    143.95 o 
  12  13   0      148.74      100.99     94.58 o 
  14  13   0       34.24       88.34    101.04 o 
  16  13   0      220.56      394.18    139.94 o 
  18  13   0      647.25      717.33    182.35 o 
  20  13   0        6.44       90.84    131.72 o 
  22  13   0      647.04     1047.63    226.12 o 
   0  14   0    41055.57    45284.90   1575.87 o 
   2  14   0      306.39      157.49    123.60 o 
   4  14   0      693.43      879.77    168.63 o 
   6  14   0      587.41      642.00     98.73 o 
   8  14   0     3310.88     3341.64    180.29 o 
  10  14   0    16950.40    16693.58    500.04 o 
  12  14   0     8022.86     7973.63    472.84 o 
  14  14   0      810.93      644.84    177.79 o 
  16  14   0      545.13      660.78    175.39 o 
  18  14   0     9086.98     9495.77    583.76 o 
  20  14   0     4533.49     4353.76    442.96 o 
   2  15   0     1131.22     1411.19    146.10 o 
   4  15   0     3518.43     2909.43    240.91 o 
   6  15   0        2.08      -61.06     61.06 o 
   8  15   0      461.63      448.71     93.97 o 
  10  15   0      440.11      425.22    149.21 o 
  12  15   0     1665.53     2080.18    279.01 o 
  14  15   0      166.84      200.75    133.31 o 
  16  15   0      127.78      260.71    142.82 o 
  18  15   0     1911.83     2076.63    311.41 o 
  20  15   0      254.58      484.66    178.28 o 
   0  16   0     8589.73     7797.84    436.96 o 
   2  16   0      886.99      940.47    128.52 o 
   4  16   0    20478.48    21585.71    617.35 o 
   6  16   0     3869.44     4253.63    221.30 o 
   8  16   0      234.87      196.28     79.86 o 
  10  16   0      543.74      781.47    180.77 o 
  12  16   0     3159.36     2745.70    313.83 o 
  14  16   0    24717.93    25456.76   1107.03 o 
  16  16   0       24.46      143.66    146.24 o 
  18  16   0      744.73     1129.95    249.84 o 
   2  17   0     1043.48     1229.76    148.59 o 
   4  17   0       66.86       14.72     79.13 o 
   6  17   0     7154.96     6717.98    285.73 o 
   8  17   0     3252.73     3395.61    208.08 o 
  10  17   0        7.65      260.03    131.02 o 
  12  17   0     4757.10     4532.29    368.41 o 
  14  17   0     3853.09     3810.71    393.17 o 
  16  17   0       31.25     -118.82    118.82 o 
  18  17   0     2183.71     2580.47    353.88 o 
   0  18   0    20842.26    22432.36    939.40 o 
   2  18   0     3751.83     3781.82    252.74 o 
   4  18   0      185.51      211.91    112.23 o 
   6  18   0     2309.95     2004.95    241.32 o 
   8  18   0      420.74      531.64    176.09 o 
  10  18   0     6272.62     5722.43    422.30 o 
  12  18   0        0.61      246.98    146.75 o 
  14  18   0      185.87      310.25    154.20 o 
  16  18   0      467.05      456.85    180.80 o 
   2  19   0       44.09       52.05     99.78 o 
   4  19   0      393.32      338.38    112.87 o 
   6  19   0      928.89     1017.39    146.39 o 
   8  19   0     5134.11     5144.96    406.91 o 
  10  19   0      311.20      524.84    185.46 o 
  12  19   0     3691.51     4019.89    420.77 o 
  14  19   0      253.18      274.50    165.12 o 
  16  19   0      155.07      185.62    156.94 o 
   0  20   0      178.32       -2.54    153.28 o 
   2  20   0      124.77      275.15    157.83 o 
   4  20   0    10835.60    10976.51    416.69 o 
   6  20   0       34.49       97.49    160.15 o 
   8  20   0      712.22     1072.95    238.54 o 
  10  20   0     2969.32     2718.64    356.09 o 
  12  20   0       12.47       48.59    139.74 o 
  14  20   0      372.26      336.20    177.49 o 
   2  21   0      639.07      652.87    150.91 o 
   4  21   0      401.01      258.47    124.98 o 
   6  21   0     8309.95     8335.72    548.33 o 
   8  21   0     6116.28     6130.53    478.43 o 
  10  21   0       69.98      151.56    173.42 o 
  12  21   0       35.05       43.98    154.07 o 
   0  22   0     2531.17     2563.37    348.96 o 
   2  22   0     1250.15     1613.34    310.94 o 
   4  22   0     8846.00    11383.51    645.49 o 
   6  22   0     1138.11      661.86    217.94 o 
   8  22   0     1291.81     1091.47    264.51 o 
  10  22   0      826.53      893.06    254.59 o 
   2  23   0     3737.62     4579.16    321.10 o 
   4  23   0        4.84      109.54    198.27 o 
   6  23   0      331.35      285.27    201.67 o 
   8  23   0     2077.11     1982.14    332.20 o 
   0  24   0     1962.75     1885.19    331.35 o 
   2  24   0        5.93     -146.47    169.71 o 
   1   1   1     3658.63     2721.79    621.32 o 
   2   1   1      269.36      253.90     25.82 o 
   3   1   1      446.40      484.20     18.39 o 
   4   1   1   201898.41   200799.61   2561.43 o 
   5   1   1    18839.98    20322.53    280.83 o 
   6   1   1      387.77      344.61     23.44 o 
   7   1   1     8396.94     8534.12    138.84 o 
   8   1   1     9674.48    10381.01    666.19 o 
   9   1   1     7593.57     7916.87    140.40 o 
  10   1   1     4671.27     4828.52    143.66 o 
  11   1   1     4184.52     4776.94     89.93 o 
  12   1   1      588.41      697.29     49.45 o 
  13   1   1     6057.34     5942.61    110.11 o 
  14   1   1     2175.63     2285.99     62.54 o 
  15   1   1      131.28      156.05     25.00 o 
  16   1   1     5381.16     5125.10     98.75 o 
  17   1   1       80.93       52.54     22.88 o 
  18   1   1        0.33       32.41     22.57 o 
  19   1   1      117.68       78.56     25.79 o 
  20   1   1      884.31      835.21     48.03 o 
  21   1   1        3.31       35.49     29.18 o 
  22   1   1        4.31       42.90     41.22 o 
  23   1   1       35.65      167.94     46.06 o 
  24   1   1      105.32      288.36    103.36 o 
  25   1   1        0.46      244.96     91.30 o 
  26   1   1      259.79      597.59    162.56 o 
   0   2   1       33.46      -20.52     20.52 o 
   1   2   1    10658.37    11307.50    169.42 o 
   2   2   1        1.22       -5.96      5.96 o 
   3   2   1     4577.53     4533.65    116.94 o 
   4   2   1    15569.51    15601.27    201.65 o 
   5   2   1      516.46      491.65     23.49 o 
   6   2   1       28.08        6.84     11.37 o 
   7   2   1      237.65      316.47     23.73 o 
   8   2   1      200.75       76.54     16.43 o 
   9   2   1    22786.36    22871.16    323.57 o 
  10   2   1      971.84      879.49     46.56 o 
  11   2   1        3.11        3.19     18.82 o 
  12   2   1     1038.93     1121.17     51.61 o 
  13   2   1     3971.01     4042.00     86.96 o 
  14   2   1      525.07      478.48     36.81 o 
  15   2   1      186.10      191.30     27.60 o 
  16   2   1     1869.09     2096.42     66.63 o 
  17   2   1     4859.27     4719.35     96.26 o 
  18   2   1     1521.07     1470.97     60.10 o 
  19   2   1     2923.98     2902.71     79.05 o 
  20   2   1       77.46      126.01     32.25 o 
  21   2   1       79.93      117.12     34.19 o 
  22   2   1        0.09       36.25     37.09 o 
  23   2   1      244.37      362.07     73.22 o 
  24   2   1        0.79      177.56     97.25 o 
  25   2   1       17.52      327.85    101.83 o 
  26   2   1      244.53      594.95    122.40 o 
   1   3   1     3699.54     3784.14     77.40 o 
   2   3   1      337.45      337.15     23.94 o 
   3   3   1     7068.73     6229.40   1000.47 o 
   4   3   1     1932.99     1709.30     45.10 o 
   5   3   1     9652.44     9440.17    209.22 o 
   6   3   1     6852.75     6735.39    199.82 o 
   7   3   1      433.31      484.21     29.04 o 
   8   3   1      105.02       17.22     12.78 o 
   9   3   1     2918.92     2845.20    111.66 o 
  10   3   1      348.70      451.32     35.32 o 
  11   3   1      168.81      243.73     24.54 o 
  12   3   1     2732.84     2913.01     70.30 o 
  13   3   1     1701.35     1709.19     59.73 o 
  14   3   1     1836.27     1866.33     66.43 o 
  15   3   1      256.56      188.33     27.06 o 
  16   3   1     3294.45     3122.36     79.08 o 
  17   3   1     3249.31     3175.57     81.58 o 
  18   3   1      348.86      415.62     37.53 o 
  19   3   1      387.38      335.83     39.56 o 
  20   3   1     1806.95     1582.40     74.03 o 
  21   3   1      123.72      146.21     48.88 o 
  22   3   1        0.09       72.05     44.96 o 
  23   3   1      240.11      147.01     55.13 o 
  24   3   1      549.76      474.65     84.60 o 
  25   3   1      366.43      477.59    129.34 o 
  26   3   1     1314.85     1524.11    197.09 o 
   0   4   1     5263.81     5945.82    167.20 o 
   1   4   1    46895.10    51605.45   1017.37 o 
   2   4   1      379.67      447.45     31.03 o 
   3   4   1    10177.17     9708.95    396.96 o 
   4   4   1    27570.70    27203.96    525.81 o 
   5   4   1    52180.28    50586.31    676.39 o 
   6   4   1     5792.20     5495.73     96.56 o 
   7   4   1      173.54      199.18     18.92 o 
   8   4   1       54.66       58.93     15.78 o 
   9   4   1     3505.11     3414.17     68.81 o 
  10   4   1     1276.56     1332.46     49.99 o 
  11   4   1       15.83       -2.31     14.94 o 
  12   4   1      185.72      104.03     21.04 o 
  13   4   1     4316.66     4249.56     91.01 o 
  14   4   1     7589.39     7452.42    133.43 o 
  15   4   1       88.18       30.29     23.75 o 
  16   4   1      510.38      607.76     44.08 o 
  17   4   1      489.88      471.70     40.74 o 
  18   4   1     2690.56     2730.52     94.17 o 
  19   4   1      253.62      269.82     59.71 o 
  20   4   1     1098.97      990.53     94.29 o 
  21   4   1      260.19      212.92     67.20 o 
  22   4   1     7146.67     6604.64    222.63 o 
  23   4   1      971.61     1039.21    110.33 o 
  24   4   1      969.76     1076.95    184.77 o 
  25   4   1       13.86      108.22     70.61 o 
  26   4   1       59.89      496.48    102.27 o 
   1   5   1     1112.88     1136.97     51.27 o 
   2   5   1      426.43      445.16     39.39 o 
   3   5   1    19653.23    17274.21   2285.95 o 
   4   5   1      919.24      927.38     36.66 o 
   5   5   1    15136.74    15077.81    239.38 o 
   6   5   1     2977.65     3050.16     64.75 o 
   7   5   1     1888.66     1873.74     51.06 o 
   8   5   1    15678.27    16229.72    247.80 o 
   9   5   1     2936.42     2567.19    106.60 o 
  10   5   1      923.87      960.54     48.68 o 
  11   5   1     4627.29     4757.08     97.47 o 
  12   5   1      323.92      334.99     31.62 o 
  13   5   1     7307.70     6950.78    132.62 o 
  14   5   1      267.28      281.47     33.09 o 
  15   5   1     4558.73     4459.81    105.82 o 
  16   5   1     6457.97     6130.01    131.85 o 
  17   5   1     1172.56     1231.00     80.76 o 
  18   5   1      946.52      939.88     86.14 o 
  19   5   1       36.16       17.14     57.11 o 
  20   5   1     1212.22     1208.00    106.08 o 
  21   5   1        5.21       56.76     57.93 o 
  22   5   1        6.34       76.16     65.56 o 
  23   5   1      108.52      175.76     66.91 o 
  24   5   1       17.66      126.22     64.63 o 
  25   5   1       77.56      192.82     77.87 o 
   0   6   1     2011.56     1843.17     88.70 o 
   1   6   1      966.78      935.61    249.89 o 
   2   6   1      378.19      408.49     72.59 o 
   3   6   1     2795.21     2902.21    106.22 o 
   4   6   1     3500.90     3475.22    492.10 o 
   5   6   1    22108.57    22778.91    352.27 o 
   6   6   1     2161.38     2376.46    147.07 o 
   7   6   1       30.71       13.86     14.70 o 
   8   6   1    14341.07    14829.17    228.02 o 
   9   6   1    18673.84    19627.11    298.65 o 
  10   6   1     8442.57     8121.93    142.18 o 
  11   6   1      675.78      724.11     40.86 o 
  12   6   1       40.63       18.72     19.33 o 
  13   6   1       75.36       98.85     24.60 o 
  14   6   1      106.36      118.69     28.98 o 
  15   6   1      849.94      880.45     52.91 o 
  16   6   1      529.19      593.78     58.88 o 
  17   6   1    10386.08    10219.68    256.34 o 
  18   6   1     5983.21     6140.01    509.05 o 
  19   6   1     6839.51     7243.84    310.66 o 
  20   6   1      175.26      158.30     80.27 o 
  21   6   1        8.89       -3.73     59.88 o 
  22   6   1      774.01      847.83    137.06 o 
  23   6   1      429.03      588.00    102.93 o 
  24   6   1      329.52      413.97     82.07 o 
  25   6   1        1.35      124.40     77.85 o 
   1   7   1    16048.82     4934.38   4519.35 o 
   2   7   1      644.93      679.05     56.24 o 
   3   7   1    20754.53    21402.09    527.99 o 
   4   7   1     2603.75     3190.00    116.86 o 
   5   7   1     4218.34     4699.40    155.24 o 
   6   7   1     2008.89     2221.89     61.39 o 
   7   7   1      369.03      474.60     34.01 o 
   8   7   1      180.71      243.43     29.77 o 
   9   7   1     5317.70     5817.75    125.57 o 
  10   7   1        1.14       -4.66     18.62 o 
  11   7   1     2404.44     2492.92     72.34 o 
  12   7   1     4996.54     5391.08    116.78 o 
  13   7   1     7529.24     7306.38    164.22 o 
  14   7   1     2263.74     2276.16     90.25 o 
  15   7   1       19.28       31.29     35.71 o 
  16   7   1     6700.57     6445.83    380.30 o 
  17   7   1      269.15      362.79     67.77 o 
  18   7   1      670.39      493.89    102.16 o 
  19   7   1       82.38      119.40     97.84 o 
  20   7   1      528.24      536.55    105.45 o 
  21   7   1       19.06        4.65     66.12 o 
  22   7   1       29.25       78.40     71.62 o 
  23   7   1      126.66       99.29     66.60 o 
  24   7   1      118.49      132.15     64.38 o 
  25   7   1      100.47      111.61     64.30 o 
   0   8   1     1547.61      991.47    145.47 o 
   1   8   1    23242.47    27090.70   1365.38 o 
   2   8   1     7136.98     8338.13    253.48 o 
   3   8   1      857.58     1048.04     71.33 o 
   4   8   1    27573.31    30609.38    739.60 o 
   5   8   1    41311.04    41963.77    988.31 o 
   6   8   1      815.70      613.05     93.83 o 
   7   8   1     2404.75     2629.74    123.64 o 
   8   8   1    12329.59    12806.92    221.99 o 
   9   8   1     1045.26      994.15     48.30 o 
  10   8   1     3049.80     3039.74     80.19 o 
  11   8   1     1422.91     1332.39     67.62 o 
  12   8   1      644.35      657.38     51.76 o 
  13   8   1      251.73      316.60     47.21 o 
  14   8   1     3316.62     3101.56    117.15 o 
  15   8   1     1462.29     1491.99    111.71 o 
  16   8   1       29.99       14.18     44.24 o 
  17   8   1     2651.38     2455.13    194.06 o 
  18   8   1      895.07      922.96    128.74 o 
  19   8   1      134.52      245.21     87.06 o 
  20   8   1      805.24      614.52    114.75 o 
  21   8   1        9.20      -43.47     94.19 o 
  22   8   1        1.21      167.38     72.42 o 
  23   8   1      342.65      398.02     93.35 o 
  24   8   1      661.84      763.36    103.45 o 
   1   9   1       19.88       12.57     29.90 o 
   2   9   1      168.65      177.85     36.59 o 
   3   9   1      756.90      921.84     59.42 o 
   4   9   1     7510.98     8432.66    185.42 o 
   5   9   1      177.18      139.30     33.67 o 
   6   9   1      842.47      876.41     52.25 o 
   7   9   1     3883.52     4299.54    114.20 o 
   8   9   1     1078.36     1157.64     64.23 o 
   9   9   1       12.04       42.49     20.92 o 
  10   9   1     1578.76     1664.30    143.44 o 
  11   9   1       12.87       -7.98     34.94 o 
  12   9   1     1904.46     2050.49     94.86 o 
  13   9   1     1807.86     1784.98     95.64 o 
  14   9   1       22.30       71.87     54.94 o 
  15   9   1     1965.06     2032.83    133.96 o 
  16   9   1     6848.30     6932.89    747.72 o 
  17   9   1     4768.54     5193.01    257.77 o 
  18   9   1      879.67      968.81    137.32 o 
  19   9   1       45.89       32.15     66.21 o 
  20   9   1       35.97       30.30    103.08 o 
  21   9   1      248.14      396.18    105.05 o 
  22   9   1     1231.99     1396.59    148.94 o 
  23   9   1      657.13      739.40    159.73 o 
  24   9   1      622.60      858.29    122.06 o 
   0  10   1     1300.24     1288.28    102.84 o 
   1  10   1     3767.84     4311.29    130.05 o 
   2  10   1     1093.38     1326.20     75.11 o 
   3  10   1      943.10     1205.72     72.73 o 
   4  10   1    17077.50    17573.42    333.87 o 
   5  10   1    30091.23    30259.13    531.28 o 
   6  10   1     3801.17     3805.81    115.28 o 
   7  10   1     1736.75     1538.87    266.55 o 
   9  10   1       28.02       32.85     20.89 o 
  10  10   1     2326.11     2566.99    180.37 o 
  11  10   1      287.94      336.70     47.27 o 
  12  10   1     2854.93     2798.23    108.42 o 
  13  10   1      229.27      217.67     53.90 o 
  14  10   1      105.37       96.09     49.18 o 
  15  10   1     5463.52     5542.84    260.52 o 
  16  10   1      804.50      956.29    128.59 o 
  17  10   1      102.86      209.54     81.78 o 
  18  10   1       24.65       71.77     69.14 o 
  19  10   1      311.51      567.68    114.75 o 
  20  10   1      196.37      191.99     85.87 o 
  21  10   1     1055.58     1177.73    162.14 o 
  22  10   1     1572.26     1621.97    206.20 o 
  23  10   1      286.69      348.70    121.39 o 
  24  10   1      175.77      372.48     94.26 o 
   1  11   1     8974.91     9325.55    210.45 o 
   2  11   1        2.74      -11.65     36.42 o 
   3  11   1     5034.37     5422.17    149.33 o 
   4  11   1       46.00      -13.01     43.21 o 
   5  11   1     1275.88     1379.68     82.30 o 
   6  11   1      984.18      954.69    131.73 o 
   7  11   1       84.25       44.06     38.27 o 
   8  11   1        2.70        5.98     22.31 o 
   9  11   1      102.96      106.99     33.40 o 
  10  11   1      239.67      211.85     43.61 o 
  11  11   1     4642.36     4656.14    160.21 o 
  12  11   1       31.42      -19.67     38.52 o 
  13  11   1      734.64      702.17     82.74 o 
  14  11   1     4042.84     3665.61    210.57 o 
  15  11   1      295.40      336.54     89.69 o 
  16  11   1      835.11      939.98    131.42 o 
  17  11   1      976.74     1016.13    139.75 o 
  18  11   1     1078.43     1015.46    142.41 o 
  19  11   1     1449.08     1200.21    159.05 o 
  20  11   1      863.34      915.51    141.31 o 
  21  11   1       13.91       49.24     82.44 o 
  22  11   1      805.20      849.69    144.67 o 
  23  11   1      357.25      508.38    105.19 o 
   0  12   1    24536.90    23708.04    625.49 o 
   1  12   1    13389.63    12935.64    275.98 o 
   2  12   1      470.30      534.57     66.92 o 
   3  12   1      605.15      602.58     63.44 o 
   4  12   1     2149.45     2033.09    102.82 o 
   5  12   1      401.45      420.54     57.35 o 
   6  12   1      363.85      355.70     51.20 o 
   7  12   1     5087.00     5151.41    150.45 o 
   8  12   1    11600.23    11656.97    259.24 o 
   9  12   1    15804.99    15143.52    461.35 o 
  10  12   1     5550.02     5202.40    154.58 o 
  11  12   1      136.80      158.28     43.12 o 
  12  12   1       44.18       23.24     46.80 o 
  13  12   1      500.11      598.74    103.12 o 
  14  12   1      117.29       22.24     65.16 o 
  15  12   1      815.89      788.15    123.03 o 
  16  12   1      569.99      680.76    118.85 o 
  17  12   1      249.72      165.42    104.21 o 
  18  12   1      683.75      866.37    258.95 o 
  19  12   1      742.36      901.05    143.41 o 
  20  12   1       53.06      -27.81     77.93 o 
  21  12   1      387.37      455.80    115.61 o 
  22  12   1     1642.73     2026.59    218.24 o 
   1  13   1     4435.12     4810.73    213.03 o 
   2  13   1       29.65       83.17     48.32 o 
   3  13   1        2.58      -39.75     39.75 o 
   4  13   1      165.39      240.65     52.50 o 
   5  13   1       85.80      196.58     72.73 o 
   6  13   1      280.81      284.22     65.89 o 
   7  13   1     3419.31     3237.79    124.99 o 
   8  13   1     1655.93     1689.42     98.00 o 
   9  13   1     1522.47     1412.28     91.34 o 
  10  13   1      891.96      937.33     76.84 o 
  11  13   1     1387.85     1383.98    109.95 o 
  12  13   1      260.63      143.25     86.54 o 
  13  13   1       15.90        5.94     63.57 o 
  14  13   1      268.13      144.36     81.34 o 
  15  13   1      667.53      698.24    150.38 o 
  16  13   1     2754.72     2706.37    449.42 o 
  17  13   1       97.02      229.83     87.60 o 
  18  13   1       18.89      -12.47     75.04 o 
  19  13   1        8.19      116.84     86.94 o 
  20  13   1      337.58      433.46    188.35 o 
  21  13   1      177.38      271.49    100.34 o 
  22  13   1      890.41     1122.10    167.39 o 
   0  14   1     2476.35     2341.39    172.01 o 
   1  14   1     2061.73     2549.60    220.92 o 
   2  14   1       41.06       41.04     57.69 o 
   3  14   1     1864.03     2058.56    115.06 o 
   4  14   1     4197.70     4325.61    149.25 o 
   5  14   1    12908.19    12114.89    275.81 o 
   6  14   1     2641.42     2454.63    117.76 o 
   7  14   1     6180.72     6327.00    201.51 o 
   8  14   1      344.15      272.27     63.90 o 
   9  14   1     1388.08     1496.29     97.02 o 
  10  14   1       59.07      166.96     56.47 o 
  11  14   1        1.35       31.20     51.88 o 
  12  14   1     3350.24     3150.73    212.67 o 
  13  14   1      675.90      691.35    121.40 o 
  14  14   1     1598.88     1808.62    250.29 o 
  15  14   1      373.74      424.16    106.04 o 
  16  14   1        8.09       51.90     80.01 o 
  17  14   1       38.64      -24.46     86.05 o 
  18  14   1      304.77      550.92    132.74 o 
  19  14   1     1162.85      975.61    154.58 o 
  20  14   1       55.66       94.83     93.42 o 
  21  14   1      584.20      927.76    154.29 o 
   1  15   1     2083.30     1821.34    112.96 o 
   2  15   1      172.35      129.96     57.20 o 
   3  15   1     1239.89      969.26     86.65 o 
   4  15   1     2262.82     2297.62    122.90 o 
   5  15   1       28.41        4.90     56.19 o 
   6  15   1      667.97      774.53     80.60 o 
   7  15   1     4876.75     4616.85    154.60 o 
   8  15   1      103.61       61.52     59.94 o 
   9  15   1      308.45      160.99     64.12 o 
  10  15   1      286.47      217.24     65.86 o 
  11  15   1     6838.80     6802.72    304.17 o 
  12  15   1      123.85      138.55     83.29 o 
  13  15   1     2756.56     3169.77    242.69 o 
  14  15   1     1088.62     1316.39    162.69 o 
  15  15   1       54.52      155.00     95.39 o 
  16  15   1     1452.75     1219.62    167.05 o 
  17  15   1     3460.05     3221.03    519.84 o 
  18  15   1     1512.94     1740.68    201.76 o 
  19  15   1        0.52      235.09    107.12 o 
  20  15   1      276.66      367.56    142.16 o 
   0  16   1    12981.35    12507.84    417.34 o 
   1  16   1     3994.32     4267.56    156.64 o 
   2  16   1        0.30      -53.93     53.93 o 
   3  16   1      966.87     1183.75     96.73 o 
   4  16   1       20.66       12.14     53.55 o 
   5  16   1       16.16       69.53     55.64 o 
   6  16   1     1537.33     1521.70    105.95 o 
   7  16   1      610.79      552.63     71.33 o 
   8  16   1     3671.94     3781.18    173.63 o 
   9  16   1     2782.59     2746.90    165.88 o 
  10  16   1      140.99       54.15    152.95 o 
  11  16   1     4259.03     4188.50    245.42 o 
  12  16   1       55.32       99.84     88.69 o 
  13  16   1        4.54       -4.34     76.50 o 
  14  16   1      151.15       94.33     95.04 o 
  15  16   1     1782.35     1929.23    203.84 o 
  16  16   1      554.65      501.77    129.17 o 
  17  16   1        9.84       96.91     94.91 o 
  18  16   1      277.61      285.09    134.00 o 
  19  16   1        5.35       62.35     95.10 o 
   1  17   1     3559.37     3989.03    159.62 o 
   2  17   1      310.54      437.53     79.01 o 
   3  17   1      912.89      780.41     87.71 o 
   4  17   1     3331.61     3161.40    144.79 o 
   5  17   1      804.72      721.03     83.95 o 
   6  17   1       31.64       84.21     58.52 o 
   7  17   1      254.68      135.22     58.35 o 
   8  17   1      990.05      920.70    109.49 o 
   9  17   1     1611.60     1418.78    166.32 o 
  10  17   1     2969.82     3029.30    232.25 o 
  11  17   1     1029.45     1114.63    152.52 o 
  12  17   1       35.41      -11.20     80.81 o 
  13  17   1       64.42       53.72     98.06 o 
  14  17   1      139.16      247.36    111.19 o 
  15  17   1      406.15      456.11    165.73 o 
  16  17   1        6.16       94.00     95.32 o 
  17  17   1     1935.85     1885.11    213.11 o 
  18  17   1      273.66      294.53    195.88 o 
   0  18   1      165.16      182.32    102.59 o 
   1  18   1      112.97      172.94     68.62 o 
   2  18   1      440.94      549.19     86.52 o 
   3  18   1      215.47      296.90     73.86 o 
   4  18   1     4432.27     4477.09    176.09 o 
   5  18   1     1691.35     1696.88    212.61 o 
   6  18   1      996.75      961.97    100.07 o 
   7  18   1      278.63      267.71     83.41 o 
   8  18   1       16.94      -22.72     66.06 o 
   9  18   1        0.92        4.54     86.18 o 
  10  18   1      189.15      179.46    129.86 o 
  11  18   1        5.31       31.42     93.05 o 
  12  18   1     1641.97     1727.13    348.53 o 
  13  18   1      253.82      440.90    118.13 o 
  14  18   1      291.90      386.56    123.91 o 
  15  18   1      450.50       90.94    256.77 o 
  16  18   1      380.83      337.62    114.53 o 
  17  18   1      547.83      326.31    139.14 o 
   1  19   1        3.56       -8.02     86.09 o 
   2  19   1      177.55      142.02    124.88 o 
   3  19   1       91.16       87.64     71.37 o 
   4  19   1      153.22      244.74     83.45 o 
   5  19   1      942.21     1054.74    104.95 o 
   6  19   1     1414.05     1129.50    125.13 o 
   7  19   1       15.31        2.81     72.64 o 
   8  19   1        3.59       96.42    102.15 o 
   9  19   1      181.47       79.95    147.03 o 
  10  19   1       11.88      -47.09     89.37 o 
  11  19   1       96.85      134.37    106.12 o 
  12  19   1      257.80       54.20    106.58 o 
  13  19   1       42.53      123.12    114.69 o 
  14  19   1     1466.25     1279.16    261.34 o 
  15  19   1     1099.45     1135.03    173.90 o 
  16  19   1        3.99       32.14    100.75 o 
   0  20   1     1372.21     1410.10    194.03 o 
   1  20   1     3796.60     3796.25    189.35 o 
   2  20   1      448.73      453.58    102.59 o 
   3  20   1       88.52        8.27     72.61 o 
   4  20   1      510.68      556.98     94.84 o 
   5  20   1      620.23      626.75    113.42 o 
   6  20   1      146.48        1.29     82.29 o 
   7  20   1      198.27      183.78    110.56 o 
   8  20   1     1070.13     1085.16    166.70 o 
   9  20   1     4130.78     4493.26    272.99 o 
  10  20   1     2795.66     2507.48    238.84 o 
  11  20   1      150.15       68.17    113.28 o 
  12  20   1      170.00      159.09    110.99 o 
  13  20   1      117.06      175.28    178.94 o 
  14  20   1       34.81       67.74    112.44 o 
   1  21   1      336.64      143.06     83.38 o 
   2  21   1      461.74      407.36     95.56 o 
   3  21   1      644.27      620.14     99.72 o 
   4  21   1      237.56      183.28     95.02 o 
   5  21   1       37.22      -42.59     86.46 o 
   6  21   1       52.93       -2.00    108.26 o 
   7  21   1      797.14     1099.28    221.20 o 
   8  21   1       85.08        4.64    122.47 o 
   9  21   1       77.41       78.14    197.85 o 
  10  21   1      221.82      327.13    134.66 o 
  11  21   1      120.18      390.41    361.89 o 
  12  21   1     1059.40     1108.78    260.32 o 
  13  21   1       43.57       89.66    112.59 o 
   0  22   1      715.26      614.82    229.01 o 
   1  22   1      153.58       71.81     93.66 o 
   2  22   1      361.35      415.43    105.92 o 
   3  22   1       97.11       49.00    103.92 o 
   4  22   1     4344.74     4384.60    250.88 o 
   5  22   1     2007.07     2109.50    227.06 o 
   6  22   1     2275.82     2249.22    237.00 o 
   7  22   1     1538.86     1768.84    216.32 o 
   8  22   1      280.59      356.92    137.28 o 
   9  22   1       81.65      296.90    136.35 o 
  10  22   1      428.17      544.33    150.31 o 
  11  22   1       40.24      138.34    120.35 o 
   1  23   1       14.04      -84.88     84.88 o 
   2  23   1      302.57      109.82    139.84 o 
   3  23   1      251.79      194.34    116.72 o 
   4  23   1      987.52      969.77    183.92 o 
   5  23   1      963.63     1203.19    196.62 o 
   6  23   1       74.39        7.30    126.75 o 
   7  23   1     1434.27     1496.71    215.02 o 
   8  23   1       91.72      137.77    131.48 o 
   0  24   1     2849.52     2607.61    258.26 o 
   1  24   1     1891.76     1900.33    378.79 o 
   2  24   1      275.98      104.87    162.61 o 
   3  24   1      256.25      304.92    154.26 o 
   0   0   2    25823.48    24680.99    774.05 o 
   1   0   2    49090.02    47710.38   1449.10 o 
   2   0   2     4335.97     1778.61   1644.51 o 
   3   0   2    46724.25    46186.08    739.71 o 
   4   0   2     4915.12     4072.60     85.41 o 
   5   0   2       81.79      122.74     18.94 o 
   6   0   2    13967.35    14673.13    262.76 o 
   7   0   2    22876.57    26238.23    520.70 o 
   8   0   2     9306.11     8916.71    203.93 o 
   9   0   2   103231.74   100551.38   1892.26 o 
  10   0   2    19696.89    19348.05    739.35 o 
  11   0   2      409.88      385.99     40.35 o 
  12   0   2    13519.31    14480.00    291.98 o 
  13   0   2     1950.66     2183.92     87.71 o 
  14   0   2      167.41      213.90     42.37 o 
  15   0   2       18.90      -22.82     22.82 o 
  16   0   2      373.16      395.28     49.42 o 
  17   0   2     1080.08     1157.68     76.35 o 
  18   0   2       69.73       42.55     33.24 o 
  19   0   2     2505.85     2415.63    115.42 o 
  20   0   2     1313.22     1352.76     94.18 o 
  21   0   2      700.06      694.73     84.34 o 
  22   0   2      475.86      595.75     83.32 o 
  23   0   2      877.54     1003.13    133.00 o 
  24   0   2       14.87      176.16    123.07 o 
  25   0   2       49.27      283.58    116.99 o 
   1   1   2      590.86      613.98     20.36 o 
   2   1   2     3542.13     2892.05    190.88 o 
   3   1   2    20589.12    21708.85    413.36 o 
   4   1   2   132387.50   134332.52   1889.53 o 
   5   1   2    80339.98    84259.17   1089.34 o 
   6   1   2     2607.27     2596.17     56.84 o 
   7   1   2       12.75       -5.29     11.25 o 
   8   1   2    26561.07    22802.09   2399.29 o 
   9   1   2        8.26       12.58     17.71 o 
  10   1   2    22656.57    22548.78    331.68 o 
  11   1   2      380.39      397.05     35.07 o 
  12   1   2      156.38      146.62     23.50 o 
  13   1   2     1822.06     1708.83     56.04 o 
  14   1   2     5920.76     5925.72    108.11 o 
  15   1   2      109.98      142.17     25.40 o 
  16   1   2       21.00       34.86     20.82 o 
  17   1   2      546.13      521.70     38.73 o 
  18   1   2      766.57      829.42     48.08 o 
  19   1   2      958.56      992.47     51.40 o 
  20   1   2        9.23       -7.14     26.45 o 
  21   1   2     1603.03     1508.11     82.08 o 
  22   1   2      981.02      876.45     67.01 o 
  23   1   2     1689.52     1627.63    114.27 o 
  24   1   2        1.36      197.57     72.15 o 
  25   1   2        0.24      238.96     85.52 o 
   0   2   2    53164.99    56564.46    917.38 o 
   1   2   2     2182.77     2246.59     37.77 o 
   2   2   2     3037.76     2844.45     57.77 o 
   3   2   2     3722.12     3438.10    130.73 o 
   4   2   2    10161.23    10559.27    259.24 o 
   5   2   2   140920.06   142053.03   1822.17 o 
   6   2   2     1274.82     1215.66     38.00 o 
   7   2   2     1100.47     1034.37     37.10 o 
   8   2   2     1833.91     2124.71     62.73 o 
   9   2   2     5340.78     5751.31    102.87 o 
  10   2   2     4101.48     3879.88     90.41 o 
  11   2   2      452.95      433.74     29.45 o 
  12   2   2      165.97      141.64     22.42 o 
  13   2   2    20807.91    19837.62    267.99 o 
  14   2   2      197.77      160.22     25.96 o 
  15   2   2     1627.70     1331.51     56.47 o 
  16   2   2      612.45      688.54     44.37 o 
  17   2   2     2601.44     2526.11     67.28 o 
  18   2   2     2124.74     2286.95     72.56 o 
  19   2   2        0.10      -10.12     25.30 o 
  20   2   2      685.72      664.55     51.21 o 
  21   2   2      109.10      163.96     37.96 o 
  22   2   2       56.83       21.89     41.10 o 
  23   2   2      225.02      329.80     72.68 o 
  24   2   2      325.20      343.15     76.74 o 
  25   2   2      474.31      518.11    121.82 o 
  26   2   2        3.19      381.25     90.72 o 
   1   3   2     4337.62     4388.99     71.42 o 
   2   3   2     6982.01     7175.89    109.60 o 
   3   3   2     9505.30     9624.63    142.09 o 
   4   3   2    11541.88    10992.64    227.16 o 
   5   3   2    15060.35    14885.00    234.75 o 
   6   3   2        1.30        4.37     10.85 o 
   7   3   2      535.10      455.42     34.36 o 
   8   3   2     5004.43     4771.49    104.22 o 
   9   3   2     2330.64     2387.01     59.41 o 
  10   3   2     1356.20     1286.80     47.89 o 
  11   3   2        5.24        7.84     15.58 o 
  12   3   2     1690.99     1909.20     60.47 o 
  13   3   2        0.57        1.77     19.70 o 
  14   3   2      417.73      506.07     37.42 o 
  15   3   2     5097.64     5006.17     98.79 o 
  16   3   2      992.38     1035.72     51.48 o 
  17   3   2     5780.54     5411.73    105.72 o 
  18   3   2      758.28      815.20     56.35 o 
  19   3   2       31.91        4.27     28.76 o 
  20   3   2     1386.07     1390.18     79.57 o 
  21   3   2       36.45       83.90     37.54 o 
  22   3   2       14.81       55.20     49.71 o 
  23   3   2       96.45      117.14     60.44 o 
  24   3   2      341.62      398.25     78.84 o 
  25   3   2       20.92      198.71     75.43 o 
  26   3   2       39.13      458.13    109.25 o 
   0   4   2    37498.83    40988.44    925.03 o 
   1   4   2      270.91      418.88     30.15 o 
   2   4   2     2203.39     2181.52    135.59 o 
   3   4   2    23643.75    24578.93    335.76 o 
   4   4   2     8588.23     9489.10    158.87 o 
   5   4   2    11737.65    11823.27    248.35 o 
   6   4   2      444.94      421.76     24.70 o 
   7   4   2        2.22       -9.45     11.85 o 
   8   4   2     8070.91     8030.46    139.13 o 
   9   4   2     9099.75     8883.51    154.55 o 
  10   4   2     3967.00     4177.64     94.26 o 
  11   4   2      307.19      304.18     32.28 o 
  12   4   2     5546.83     5678.10    112.66 o 
  13   4   2     4148.13     4121.24     95.14 o 
  14   4   2      242.12      251.54     33.28 o 
  15   4   2      127.26       84.02     27.29 o 
  16   4   2     1370.73     1528.00     65.87 o 
  17   4   2        0.29      -19.54     27.77 o 
  18   4   2      244.09      322.66     43.19 o 
  19   4   2        2.17        6.83     32.68 o 
  20   4   2        5.26       10.49     36.54 o 
  21   4   2       96.78      146.57     54.26 o 
  22   4   2      961.26      992.21    102.22 o 
  23   4   2     1733.47     1394.07    139.73 o 
  24   4   2       13.55       55.69     59.77 o 
  25   4   2      143.83      200.93    122.92 o 
   1   5   2     1166.95     1075.79     92.39 o 
   2   5   2     1888.99     1803.91     70.50 o 
   3   5   2     1267.61     1243.31     80.84 o 
   4   5   2      378.28      499.70     36.73 o 
   5   5   2     1734.12     1735.70     52.60 o 
   6   5   2     4743.62     4670.96    123.41 o 
   7   5   2       36.32       47.16     13.92 o 
   8   5   2      147.84      196.71     22.21 o 
   9   5   2     1313.71     1488.21     47.58 o 
  10   5   2     2794.67     2659.28     87.57 o 
  11   5   2     4223.49     4539.40    104.69 o 
  12   5   2     1174.38     1313.13     55.71 o 
  13   5   2     9208.50     9051.72    159.57 o 
  14   5   2     2738.87     2894.26     84.07 o 
  15   5   2      983.01      882.11     53.54 o 
  16   5   2      258.74      237.79     39.50 o 
  17   5   2     1170.01     1234.11    101.82 o 
  18   5   2       15.82       25.29     39.02 o 
  19   5   2     2017.55     2146.68    117.25 o 
  20   5   2      853.78      740.10     84.70 o 
  21   5   2     2573.26     2516.57    152.32 o 
  22   5   2       62.60       69.02     53.05 o 
  23   5   2     2981.48     2757.59    193.46 o 
  24   5   2      239.19      423.30    100.98 o 
  25   5   2      194.79      243.87     89.00 o 
   0   6   2    93841.60   106238.66   3318.71 o 
   1   6   2    16783.08    16508.38   1375.86 o 
   2   6   2     8965.27     6687.63    280.76 o 
   3   6   2     6631.99     7722.96    300.52 o 
   4   6   2     3020.76     3414.28    107.53 o 
   5   6   2     9898.20    10188.38    228.06 o 
   6   6   2     4538.59     4799.13    229.33 o 
   7   6   2       98.53       64.94     17.74 o 
   8   6   2      700.50      849.20     55.18 o 
   9   6   2    26673.28    27351.15    366.43 o 
  10   6   2     2482.66     2525.99     71.85 o 
  11   6   2      261.24      272.56     27.64 o 
  12   6   2     2349.61     2227.68     65.91 o 
  13   6   2     4291.33     4203.43     96.62 o 
  14   6   2      371.42      389.82     38.29 o 
  15   6   2      604.60      630.64     58.60 o 
  16   6   2       25.86       27.77     33.23 o 
  17   6   2     2776.39     2955.51    235.65 o 
  18   6   2      217.05      192.46     53.16 o 
  19   6   2     3709.27     3919.96    181.05 o 
  20   6   2     2333.27     2427.44    147.37 o 
  21   6   2      479.95      386.58     98.93 o 
  22   6   2       16.49       55.10     65.68 o 
  23   6   2       98.33       97.27     71.83 o 
  24   6   2       89.77      185.53     73.85 o 
  25   6   2       42.41      204.95     81.79 o 
   1   7   2     4834.31     5844.85    187.62 o 
   2   7   2      460.12      577.02     43.28 o 
   3   7   2     3115.15     3954.30    141.90 o 
   4   7   2        8.87       46.73     28.62 o 
   5   7   2    14565.15    16284.78    268.34 o 
   6   7   2     2299.04     1987.68     64.55 o 
   7   7   2      209.36      233.56     31.79 o 
   8   7   2     1576.05     1450.91     56.43 o 
   9   7   2     4332.26     4642.99    108.24 o 
  10   7   2     1033.59     1065.13     54.14 o 
  11   7   2      660.22      735.04     41.31 o 
  12   7   2      896.43      840.36     46.58 o 
  13   7   2      464.98      411.13     42.06 o 
  14   7   2      173.18      250.51     52.17 o 
  15   7   2     3896.78     3973.94    141.20 o 
  16   7   2     1547.86     1671.63    105.55 o 
  17   7   2      971.55     1069.61    103.28 o 
  18   7   2      935.34      710.30    113.62 o 
  19   7   2     1160.73      995.99    132.82 o 
  20   7   2       99.86      111.22     67.57 o 
  21   7   2     1326.37     1315.35    134.93 o 
  22   7   2       53.95      137.26     69.16 o 
  23   7   2     1602.93     1488.37    151.62 o 
  24   7   2       75.97      218.32     81.02 o 
  25   7   2      574.11      777.62    127.41 o 
   0   8   2    52909.04    57316.76   1311.39 o 
   1   8   2    24260.86    27852.53    677.92 o 
   2   8   2     2204.90     2107.99    114.62 o 
   3   8   2    12415.32    12039.73   1253.31 o 
   4   8   2    16288.62    17084.85    361.31 o 
   5   8   2    41770.57    42596.36    714.91 o 
   6   8   2       26.45       33.62     21.94 o 
   7   8   2     1709.88     1661.23     77.15 o 
   8   8   2     4307.40     4226.96    310.57 o 
   9   8   2     6417.00     5774.56    154.88 o 
  10   8   2       32.05       16.63     21.47 o 
  11   8   2       61.98       39.94     31.94 o 
  12   8   2     1168.52     1094.65     64.90 o 
  13   8   2    28016.46    28558.37    524.57 o 
  14   8   2      101.20      119.99     48.48 o 
  15   8   2     2447.54     2275.88    146.07 o 
  16   8   2     1508.61     1567.07    119.20 o 
  17   8   2     3278.12     3325.82    174.73 o 
  18   8   2       57.72       49.34     69.47 o 
  19   8   2     1144.57     1085.39    189.55 o 
  20   8   2       36.61       58.39     73.78 o 
  21   8   2       31.17       74.65     66.13 o 
  22   8   2      267.12      337.74     85.97 o 
  23   8   2      386.54      430.51     95.02 o 
  24   8   2     1250.71     1550.98    155.73 o 
   1   9   2      583.28      737.46     55.30 o 
   2   9   2     1755.47     1855.09     81.18 o 
   3   9   2    15596.11    17897.30    332.11 o 
   4   9   2       89.65       46.16     28.80 o 
   5   9   2       91.90       50.13     22.88 o 
   6   9   2     6258.44     5952.76    449.47 o 
   7   9   2      258.76      235.80     32.81 o 
   8   9   2      171.88      163.42     29.12 o 
   9   9   2      770.41      679.29     63.13 o 
  10   9   2      164.96      124.24     57.37 o 
  11   9   2       80.92       54.82     30.09 o 
  12   9   2     9327.72     9526.23    222.49 o 
  13   9   2       36.09      114.39     47.48 o 
  14   9   2      584.62      586.35     76.66 o 
  15   9   2        0.14      -25.98     42.66 o 
  16   9   2       31.27      -23.31     43.10 o 
  17   9   2      676.46      669.46    129.75 o 
  18   9   2      105.04      -14.41     64.18 o 
  19   9   2       34.96      167.20     79.59 o 
  20   9   2      569.34      547.78    112.77 o 
  21   9   2      530.85      469.22     91.61 o 
  22   9   2        8.44      137.13     73.14 o 
  23   9   2       18.81      130.77     72.94 o 
  24   9   2      114.71      434.45     95.63 o 
   0  10   2     2669.52     3201.15    151.55 o 
   1  10   2     4307.63     4944.21    149.92 o 
   2  10   2     7299.23     7337.19    173.20 o 
   3  10   2     2592.66     2897.85    102.13 o 
   4  10   2      519.54      535.29     52.65 o 
   5  10   2    24169.60    24401.58    464.78 o 
   6  10   2      725.77      732.73     65.30 o 
   7  10   2      143.40       99.36     41.05 o 
   8  10   2      539.14      433.84    111.58 o 
   9  10   2     4738.84     4585.27    184.26 o 
  10  10   2      499.23      590.51     62.28 o 
  11  10   2     3853.48     3815.55    124.96 o 
  12  10   2     1950.98     1949.51    118.86 o 
  13  10   2     6730.31     6758.97    236.18 o 
  14  10   2      634.49      634.33     79.97 o 
  15  10   2        9.29       38.16     46.41 o 
  16  10   2       80.58       31.01     59.98 o 
  17  10   2     2398.56     2384.55    200.50 o 
  18  10   2     2539.42     2495.27    663.55 o 
  19  10   2      788.18      806.65    131.03 o 
  20  10   2     1083.90      954.52    138.37 o 
  21  10   2      104.71      266.20     94.26 o 
  22  10   2      942.87     1118.86    183.75 o 
  23  10   2     1859.42     1777.96    168.39 o 
   1  11   2     8534.82     9285.73    239.26 o 
   2  11   2       95.88       29.02     37.79 o 
   3  11   2      241.56      293.26     48.20 o 
   4  11   2     3477.25     3792.49    151.75 o 
   5  11   2     1915.40     2371.92    225.58 o 
   6  11   2      298.98      366.75     66.91 o 
   7  11   2     1772.67     1727.01    129.02 o 
   8  11   2     9999.72     9587.36    315.02 o 
   9  11   2     2918.66     2884.21    107.01 o 
  10  11   2     1245.42     1207.16     78.12 o 
  11  11   2     1088.27     1142.91    119.47 o 
  12  11   2      930.48      895.69     90.18 o 
  13  11   2     2506.72     2216.56    132.22 o 
  14  11   2        9.83       16.61     46.56 o 
  15  11   2     1956.23     1867.06    171.78 o 
  16  11   2      871.69      942.22    143.74 o 
  17  11   2        1.60       -5.58     61.80 o 
  18  11   2      669.11      638.00    119.88 o 
  19  11   2      331.81      328.56     98.41 o 
  20  11   2        0.50      -69.10     69.10 o 
  21  11   2        0.93      140.93     77.00 o 
  22  11   2      205.42      143.02     79.41 o 
  23  11   2      112.13      215.84     84.96 o 
   0  12   2     9403.11    10178.29    327.57 o 
   1  12   2     4818.28     5128.33    150.29 o 
   2  12   2      712.66      744.99     68.75 o 
   3  12   2       88.98      116.87     45.94 o 
   4  12   2     6847.26     6891.07    179.43 o 
   5  12   2     1731.76     1762.60     94.88 o 
   6  12   2       17.32       14.01     33.70 o 
   7  12   2      135.23      118.40     38.46 o 
   8  12   2     3743.62     3767.01    128.59 o 
   9  12   2     4237.14     3812.96    128.83 o 
  10  12   2     1512.56     1635.44    123.27 o 
  11  12   2      213.17      123.80     88.77 o 
  12  12   2      632.94      702.86    133.33 o 
  13  12   2       32.99       12.04     58.32 o 
  14  12   2     1549.61     1250.79    144.58 o 
  15  12   2      722.68      888.81    132.13 o 
  16  12   2      806.85      734.05    218.43 o 
  17  12   2      909.65      723.98    126.79 o 
  18  12   2      645.71      571.27    115.94 o 
  19  12   2      411.83      406.56    110.41 o 
  20  12   2      200.04      147.87     96.44 o 
  21  12   2       65.89       55.09     68.36 o 
  22  12   2      537.01      505.61     99.98 o 
   1  13   2     1781.94     1729.89    100.31 o 
   2  13   2        1.51      -40.89     43.05 o 
   3  13   2     6423.99     6624.28    181.65 o 
   4  13   2        4.94        2.15     44.66 o 
   5  13   2     1061.13      976.64     87.15 o 
   6  13   2       16.98       71.08     48.12 o 
   7  13   2     1333.76     1337.60     88.68 o 
   8  13   2      219.94      201.43     52.76 o 
   9  13   2       31.49       32.27     38.79 o 
  10  13   2       91.84       34.33     48.87 o 
  11  13   2       27.61       38.62     46.20 o 
  12  13   2      676.34      862.84    264.82 o 
  13  13   2     4426.57     4471.53    185.83 o 
  14  13   2        6.22      -39.79     68.30 o 
  15  13   2      780.74      646.75    180.11 o 
  16  13   2     1141.08      876.89    170.62 o 
  17  13   2      120.94      180.17     89.53 o 
  18  13   2      359.65      368.15    141.24 o 
  19  13   2      373.24      345.61    107.56 o 
  20  13   2        5.60       82.99     90.87 o 
  21  13   2      165.43      298.08     97.20 o 
  22  13   2      133.73      300.40     90.56 o 
   0  14   2       80.87       53.35    218.06 o 
   1  14   2    16055.25    17290.45   1148.33 o 
   2  14   2      233.44      215.23    157.30 o 
   3  14   2       70.11       75.79     53.00 o 
   4  14   2       14.28       -1.80     48.35 o 
   5  14   2     4048.31     4263.61    164.78 o 
   6  14   2       24.56       25.77     46.14 o 
   7  14   2     2144.10     2185.25    114.20 o 
   8  14   2      171.89       91.81     47.04 o 
   9  14   2    11146.97    11422.21    316.85 o 
  10  14   2       64.94      128.01     58.24 o 
  11  14   2     2108.34     2031.45    140.11 o 
  12  14   2        9.80        6.95     46.30 o 
  13  14   2      653.13      581.42    147.84 o 
  14  14   2      257.93      243.77     90.77 o 
  15  14   2      155.01      107.42     81.40 o 
  16  14   2      183.20      279.05    114.83 o 
  17  14   2      563.84      481.69    166.65 o 
  18  14   2       11.07      159.65    110.12 o 
  19  14   2     1602.98     1836.92    201.98 o 
  20  14   2       88.05      240.91    147.20 o 
  21  14   2      206.37      293.97     94.59 o 
   1  15   2     1658.93     1575.63    104.55 o 
   2  15   2      633.83      660.57     78.87 o 
   3  15   2       44.68       52.73     52.22 o 
   4  15   2     1053.55     1249.16     95.00 o 
   5  15   2     3599.54     3566.81    153.67 o 
   6  15   2     1882.43     1760.14    117.84 o 
   7  15   2     1757.45     1989.25    114.19 o 
   8  15   2     7882.82     7842.61    254.29 o 
   9  15   2     4324.54     4219.14    180.92 o 
  10  15   2      133.32      143.41     59.03 o 
  11  15   2        2.73        0.29     51.85 o 
  12  15   2      406.34      460.57    106.72 o 
  13  15   2       37.96       67.49     80.88 o 
  14  15   2       31.23      259.52     94.48 o 
  15  15   2     2615.89     2648.21    230.83 o 
  16  15   2       19.26       42.48     85.53 o 
  17  15   2        8.02      131.56     97.79 o 
  18  15   2      201.72      338.81    118.13 o 
  19  15   2      183.01      296.23    117.42 o 
  20  15   2        0.05      275.67    165.39 o 
   0  16   2     8840.96     8941.24    338.28 o 
   1  16   2      748.07      750.66     83.49 o 
   2  16   2      459.42      460.35     71.99 o 
   3  16   2     3476.11     3547.17    145.62 o 
   4  16   2        0.69      -14.21     78.06 o 
   5  16   2    11442.39    12372.79    292.15 o 
   6  16   2       73.86       52.76     53.20 o 
   7  16   2      997.11      876.63     85.31 o 
   8  16   2     1505.80     1422.79    122.84 o 
   9  16   2      650.30      651.33     95.68 o 
  10  16   2      325.75      190.75     70.64 o 
  11  16   2        5.36       97.58     80.31 o 
  12  16   2       14.01      119.64     86.27 o 
  13  16   2    13795.83    13556.17   1089.90 o 
  14  16   2       16.91      -18.45     74.71 o 
  15  16   2     1665.70     1711.87    343.01 o 
  16  16   2     1187.15      881.32    153.12 o 
  17  16   2      708.01      830.15    150.66 o 
  18  16   2       24.73       40.98     87.26 o 
  19  16   2      118.84      115.86     96.56 o 
   1  17   2        4.09       -3.21     59.67 o 
   2  17   2      260.04      314.88     69.23 o 
   3  17   2      382.50      292.10     70.02 o 
   4  17   2      215.60      101.58     84.00 o 
   5  17   2     1251.51     1131.49     98.45 o 
   6  17   2     2454.35     2243.97    188.47 o 
   7  17   2        0.02      -11.24     59.73 o 
   8  17   2     3591.58     3566.36    175.42 o 
   9  17   2     5718.53     5263.05    214.70 o 
  10  17   2     1068.36     1086.02    147.79 o 
  11  17   2       45.17      149.28     95.13 o 
  12  17   2      991.46      837.67    141.40 o 
  13  17   2     2764.38     2310.82    413.32 o 
  14  17   2       13.08       57.40     89.00 o 
  15  17   2       22.99      -31.32    139.31 o 
  16  17   2      390.92      389.74    118.88 o 
  17  17   2      292.61      480.83    266.45 o 
  18  17   2      847.47      906.13    158.07 o 
   0  18   2        0.92       66.31     86.64 o 
   1  18   2     1840.57     1956.32    129.03 o 
   2  18   2     4732.30     5167.37    185.59 o 
   3  18   2     1346.51     1426.50    113.54 o 
   4  18   2     2379.26     2309.16    139.76 o 
   5  18   2       30.46      -22.25     60.56 o 
   6  18   2      718.01      623.40    139.77 o 
   7  18   2        1.85      -22.94     65.21 o 
   8  18   2       34.91       59.29     88.27 o 
   9  18   2     6310.03     6177.16    302.06 o 
  10  18   2     2081.92     2273.68    212.31 o 
  11  18   2      267.66      286.79    109.91 o 
  12  18   2       57.33      -64.38     89.52 o 
  13  18   2      540.16      466.20    173.51 o 
  14  18   2      254.34      333.11    117.79 o 
  15  18   2       66.86       21.58     96.00 o 
  16  18   2       10.80       68.17    102.43 o 
  17  18   2     1223.84     1055.32    172.16 o 
   1  19   2     1493.47     1569.38    125.71 o 
   2  19   2      422.66      446.22     86.42 o 
   3  19   2     1135.31     1236.34    111.54 o 
   4  19   2      239.08      147.59     72.71 o 
   5  19   2      146.09      181.68     84.39 o 
   6  19   2     1415.80     1347.83    133.65 o 
   7  19   2      382.12      253.17    127.44 o 
   8  19   2      103.98       35.35     94.33 o 
   9  19   2      355.72      425.93    120.33 o 
  10  19   2        7.27       15.58     93.61 o 
  11  19   2      705.64      754.91    146.92 o 
  12  19   2      858.50      891.44    313.31 o 
  13  19   2     2099.40     1797.39    204.69 o 
  14  19   2      362.26      292.13    125.93 o 
  15  19   2       26.93      -74.55     96.16 o 
  16  19   2       16.39      -65.61    119.98 o 
   0  20   2       56.43       26.06    109.22 o 
   1  20   2     6950.82     7106.28    235.35 o 
   2  20   2     3290.44     3609.61    174.46 o 
   3  20   2        0.59       32.85     72.32 o 
   4  20   2       50.15      -76.78     76.78 o 
   5  20   2     3333.35     2817.89    190.86 o 
   6  20   2        0.11      -51.17     76.18 o 
   7  20   2      580.90      518.02    103.69 o 
   8  20   2      410.34      203.66    113.61 o 
   9  20   2     1591.98     1504.98    195.23 o 
  10  20   2      550.81      546.69    149.44 o 
  11  20   2      869.96      639.65    166.29 o 
  12  20   2      138.81      105.45    112.84 o 
  13  20   2      854.91     1048.51    171.07 o 
  14  20   2       67.11       30.58    104.50 o 
   1  21   2      160.29      162.15     82.67 o 
   2  21   2      791.11      927.29    112.37 o 
   3  21   2     2733.38     2737.15    195.59 o 
   4  21   2      104.04      101.89     96.00 o 
   5  21   2      440.43      230.18     98.56 o 
   6  21   2     1858.75     1853.44    248.66 o 
   7  21   2      367.16      531.88    142.45 o 
   8  21   2     1343.91     1288.61    185.92 o 
   9  21   2      576.37      448.50    154.97 o 
  10  21   2      711.80      954.84    171.23 o 
  11  21   2       11.51       44.54    111.65 o 
  12  21   2      976.79     1056.01    178.26 o 
  13  21   2      175.82      301.49    136.92 o 
   0  22   2      404.49      198.17    173.95 o 
   1  22   2      345.52       72.67     96.01 o 
   2  22   2      101.41      -68.72     96.10 o 
   3  22   2     3018.15     2649.86    200.87 o 
   4  22   2       91.40      113.02    102.06 o 
   5  22   2     4462.68     4321.65    245.84 o 
   6  22   2      108.52       75.33    127.98 o 
   7  22   2      405.61      447.01    151.98 o 
   8  22   2      757.08      842.23    177.46 o 
   9  22   2      821.85      718.14    162.23 o 
  10  22   2      259.83      532.80    149.97 o 
   1  23   2       56.94      -66.20    127.76 o 
   2  23   2       84.22      -20.85    101.52 o 
   3  23   2      429.94      520.61    127.85 o 
   4  23   2      319.36      367.25    150.63 o 
   5  23   2       51.52       23.33    128.27 o 
   6  23   2      766.54      938.43    181.59 o 
   7  23   2     1566.96     1376.95    324.31 o 
   8  23   2        0.32       -5.01    180.86 o 
   0  24   2     1889.26     1723.72    321.36 o 
   1  24   2     8821.25     8990.83    343.99 o 
   2  24   2      183.29      -21.26    137.88 o 
   3  24   2      722.45      492.87    227.79 o 
   1   1   3       80.99       99.08     11.81 o 
   2   1   3      750.06      766.63     28.21 o 
   3   1   3     5539.71     5332.30    193.72 o 
   4   1   3     8422.92     9464.12    152.43 o 
   5   1   3      417.54      526.10     24.20 o 
   6   1   3     3815.78     3405.17     67.58 o 
   7   1   3       44.27       56.21     12.20 o 
   8   1   3     9261.17     9506.78    135.10 o 
   9   1   3     7986.65     8291.66    134.52 o 
  10   1   3     3050.91     2717.63     82.99 o 
  11   1   3     4912.71     5609.80    108.63 o 
  12   1   3     8649.13     8945.08    142.73 o 
  13   1   3     4090.74     4317.04     86.02 o 
  14   1   3      141.04       80.35     21.83 o 
  15   1   3        1.95       -3.96     19.85 o 
  16   1   3     3487.61     3461.21     83.03 o 
  17   1   3       11.11       15.25     21.94 o 
  18   1   3       36.30        8.17     23.84 o 
  19   1   3        4.89       12.98     26.99 o 
  20   1   3      296.64      192.46     38.70 o 
  21   1   3        6.37       16.28     34.01 o 
  22   1   3      879.71      765.05     66.97 o 
  23   1   3       61.97       41.61     39.16 o 
  24   1   3      187.37      295.55     72.29 o 
  25   1   3       52.17      213.10    110.00 o 
   0   2   3    64112.81    65929.01    949.13 o 
   1   2   3     8247.63     8583.62    102.62 o 
   2   2   3       25.91        8.55     11.48 o 
   3   2   3     7956.15     7638.42    132.56 o 
   4   2   3     3935.01     3236.14    502.32 o 
   5   2   3    82107.62    86954.54   1708.27 o 
   6   2   3     3209.81     3258.45    122.70 o 
   7   2   3      277.62      298.74     27.89 o 
   8   2   3    10801.98    10780.56    159.04 o 
   9   2   3    14079.84    14075.41    202.23 o 
  10   2   3     3938.97     3468.18     70.25 o 
  11   2   3      133.90      182.93     19.54 o 
  12   2   3      245.47      246.51     23.98 o 
  13   2   3     1162.60     1308.05     51.39 o 
  14   2   3     3576.93     3524.41     78.93 o 
  15   2   3      147.72      131.50     25.57 o 
  16   2   3       89.75       51.35     23.60 o 
  17   2   3      681.87      728.88     46.17 o 
  18   2   3     7673.95     7324.29    160.41 o 
  19   2   3     1383.73     1449.45     75.11 o 
  20   2   3       32.35       78.09     32.61 o 
  21   2   3        0.38       17.73     35.86 o 
  22   2   3      148.99      192.47     47.63 o 
  23   2   3      108.72      230.98     95.54 o 
  24   2   3        3.75       43.83     54.55 o 
  25   2   3        6.62      154.98    122.38 o 
  26   2   3       56.79      716.82    173.12 o 
   1   3   3    10959.41    11236.52    150.97 o 
   2   3   3       60.95       77.62     17.21 o 
   3   3   3     1017.66     1127.54     32.67 o 
   4   3   3    24458.59    23616.37    353.58 o 
   5   3   3     9467.42     9461.59    212.82 o 
   6   3   3      669.98      562.02     49.22 o 
   7   3   3     1183.05     1117.84     50.82 o 
   8   3   3    12986.66    13329.13    207.91 o 
   9   3   3    10977.64    10446.29    173.98 o 
  10   3   3     1491.44     1587.80     56.71 o 
  11   3   3     3853.53     4307.56    111.72 o 
  12   3   3       34.67       57.98     19.00 o 
  13   3   3      261.64      194.30     27.81 o 
  14   3   3     2596.75     2572.95     73.01 o 
  15   3   3      602.61      661.80     44.16 o 
  16   3   3     1744.21     1654.82     69.49 o 
  17   3   3      850.31      734.20     56.35 o 
  18   3   3     1693.33     1779.56     86.40 o 
  19   3   3     4609.21     4381.78    122.85 o 
  20   3   3      498.63      420.39     51.35 o 
  21   3   3     1644.91     1579.88     87.74 o 
  22   3   3       16.08      -61.58     66.10 o 
  23   3   3      345.07      346.51     86.06 o 
  24   3   3       73.24      239.32     67.26 o 
  25   3   3      129.17      250.38     93.24 o 
  26   3   3      214.43      787.97    461.31 o 
   0   4   3      125.60      193.90     41.06 o 
   1   4   3    31443.57    32667.94    447.48 o 
   2   4   3     1983.37     1911.67     47.19 o 
   3   4   3        2.99       13.54     13.88 o 
   4   4   3    40988.61    41155.77    601.40 o 
   5   4   3      832.86      707.12     40.86 o 
   6   4   3     1256.59      490.23    247.25 o 
   7   4   3      669.33      758.33     35.42 o 
   8   4   3     1938.49     2146.34     58.84 o 
   9   4   3     8608.05     9353.83    161.08 o 
  10   4   3     6946.41     7642.02    142.04 o 
  11   4   3       31.58       35.55     21.01 o 
  12   4   3     2667.46     2731.29     93.91 o 
  13   4   3    13283.63    12876.79    223.46 o 
  14   4   3     9220.10     8423.79    152.62 o 
  15   4   3     5435.29     5095.81    125.85 o 
  16   4   3      135.53      160.03     34.09 o 
  17   4   3     3563.99     3253.65     99.04 o 
  18   4   3      159.57      135.66     39.52 o 
  19   4   3     3515.89     3440.97    118.61 o 
  20   4   3       39.09       51.90     37.94 o 
  21   4   3     1952.96     2082.99    110.02 o 
  22   4   3     3447.16     3256.83    166.77 o 
  23   4   3     1035.38     1227.95    135.67 o 
  24   4   3      299.35      315.89    105.90 o 
  25   4   3      108.99      159.27     99.38 o 
   1   5   3      356.57      436.85     26.99 o 
   2   5   3        0.06      -15.43     15.43 o 
   3   5   3     3977.66     4268.24     82.17 o 
   4   5   3     1321.00     1292.87    156.04 o 
   5   5   3     3538.46     3583.38    100.31 o 
   6   5   3     1319.97     1301.19     38.67 o 
   7   5   3     1413.32     1416.34     63.14 o 
   8   5   3     1379.30     1421.52     48.19 o 
   9   5   3     6787.96     6317.13    111.34 o 
  10   5   3     1178.24     1146.28     57.76 o 
  11   5   3       96.20      114.50     22.48 o 
  12   5   3      563.72      604.28     44.99 o 
  13   5   3      343.40      350.66     34.75 o 
  14   5   3       12.73       -0.11     23.35 o 
  15   5   3      165.07      134.61     33.54 o 
  16   5   3     1687.89     1631.62     91.29 o 
  17   5   3     2337.34     2238.83    103.92 o 
  18   5   3     1680.35     1706.40     93.17 o 
  19   5   3       59.08       52.38     40.94 o 
  20   5   3      323.70      225.01     57.35 o 
  21   5   3      118.63       76.80     52.47 o 
  22   5   3      254.78      274.55     66.77 o 
  23   5   3       60.85       93.27     67.91 o 
  24   5   3      458.30      318.49    162.51 o 
  25   5   3        7.99      222.59     83.97 o 
   1   6   3    45920.57    47980.66   1126.78 o 
   2   6   3     4854.45     4943.17    303.17 o 
   3   6   3     1418.32      869.60    325.77 o 
   4   6   3      782.56     1116.89    111.13 o 
   5   6   3    15716.65    15864.78    237.44 o 
   6   6   3    12332.80    12771.96    199.82 o 
   7   6   3      180.25      209.09     28.84 o 
   8   6   3    18779.47    19130.69    309.36 o 
   9   6   3    32709.25    32782.29    431.54 o 
  10   6   3     7094.48     6697.44    120.14 o 
  11   6   3      121.34       55.78     21.71 o 
  12   6   3      248.04      201.12     25.81 o 
  13   6   3     6229.79     6218.20    123.22 o 
  14   6   3      479.80      568.80     71.84 o 
  15   6   3      157.22       69.13     34.52 o 
  16   6   3       31.48       83.58     35.23 o 
  17   6   3     1557.50     1401.74     88.52 o 
  18   6   3     8634.15     8286.51    211.89 o 
  19   6   3     1594.66     1420.08     98.35 o 
  20   6   3       15.58      -27.49     45.47 o 
  21   6   3      105.99       83.48     52.73 o 
  22   6   3      131.67      110.97     57.63 o 
  23   6   3      547.03      405.04    106.96 o 
  24   6   3       25.95      149.34     84.68 o 
  25   6   3        3.55      113.99     93.20 o 
   1   7   3     3364.28     3381.54    355.72 o 
   2   7   3     1518.87     1694.71     63.92 o 
   3   7   3      458.20      685.10     44.83 o 
   4   7   3    15946.93    16491.07    270.31 o 
   5   7   3     1218.07     1630.49     59.57 o 
   6   7   3     5494.94     6178.43    128.35 o 
   7   7   3      519.74      640.89     41.98 o 
   8   7   3      318.04      214.59     78.87 o 
   9   7   3     8031.37     7620.55    147.26 o 
  10   7   3     1090.33      969.33     43.68 o 
  11   7   3     1379.66     1446.42     61.89 o 
  12   7   3     3516.45     3298.02     91.37 o 
  13   7   3     2788.41     2881.74    102.60 o 
  14   7   3     7407.03     7477.72    179.62 o 
  15   7   3     2445.47     2521.49    102.02 o 
  16   7   3     4041.35     3991.69    145.86 o 
  17   7   3     2171.92     2032.75    120.64 o 
  18   7   3      160.92      127.17     45.68 o 
  19   7   3     1258.14     1347.85    112.88 o 
  20   7   3      179.17      209.24     70.88 o 
  21   7   3      399.93      366.19     87.06 o 
  22   7   3     1231.25     1581.48    160.09 o 
  23   7   3       25.81       77.95     68.80 o 
  24   7   3      560.79      479.17    129.00 o 
  25   7   3        1.55       49.05     88.01 o 
   0   8   3    11016.40     6196.66    274.72 o 
   1   8   3    63194.59    69063.68   1570.53 o 
   2   8   3     1687.30     1931.37     73.45 o 
   3   8   3    17704.03    18207.61   1155.01 o 
   4   8   3    15349.47    15987.40    297.59 o 
   5   8   3      130.53      119.44     26.88 o 
   6   8   3        1.32       -1.26     22.24 o 
   7   8   3     2515.40     2931.91     84.38 o 
   8   8   3        1.39       -3.61     19.86 o 
   9   8   3     2671.25     2339.22     97.84 o 
  10   8   3      727.22      825.38     74.65 o 
  11   8   3      184.91       78.84     25.76 o 
  12   8   3     5055.48     5519.20    177.17 o 
  13   8   3    10429.16    10420.99    246.83 o 
  14   8   3    13572.95    13437.11    349.12 o 
  15   8   3      136.16       85.63     84.10 o 
  16   8   3     1033.20     1135.73    104.63 o 
  17   8   3     2177.89     2298.51    149.57 o 
  18   8   3      565.99      576.58    240.65 o 
  19   8   3        9.09       35.19     58.53 o 
  20   8   3       66.26      110.11     64.28 o 
  21   8   3       24.87      -32.98     75.80 o 
  22   8   3      174.00      214.99     76.33 o 
  23   8   3       76.11      165.12     76.37 o 
  24   8   3      263.40      205.26     78.98 o 
   1   9   3     1618.09     1544.27     71.59 o 
   2   9   3      398.79      451.41     45.90 o 
   3   9   3      458.77      438.41     64.38 o 
   4   9   3     3408.19     3779.04    183.48 o 
   5   9   3      943.15      741.85    192.01 o 
   6   9   3     5901.50     6106.20    154.05 o 
   7   9   3       12.04      -19.64     19.64 o 
   8   9   3       29.10       25.00     21.34 o 
   9   9   3     3977.23     3926.37    251.56 o 
  10   9   3       34.76       61.86     44.88 o 
  11   9   3     5311.39     5326.66    146.27 o 
  12   9   3      567.45      629.39     76.87 o 
  13   9   3      120.76      151.42     50.77 o 
  14   9   3        1.32       29.40     44.82 o 
  15   9   3     2537.09     2524.11    145.20 o 
  16   9   3     2125.84     1860.78    133.80 o 
  17   9   3      758.79      655.77     86.66 o 
  18   9   3     2953.79     2593.78    455.85 o 
  19   9   3     1649.00     1464.20    160.38 o 
  20   9   3      152.71      164.41     69.66 o 
  21   9   3       31.29       88.26     68.55 o 
  22   9   3        2.94      186.35     74.36 o 
  23   9   3        0.13       86.62     73.12 o 
  24   9   3        0.69      221.23     79.46 o 
   0  10   3    30156.17    32289.98    789.54 o 
   1  10   3        9.11      -13.04     29.66 o 
   2  10   3       13.36        4.04     39.64 o 
   3  10   3    10519.34    10549.24    194.67 o 
   4  10   3    14911.43    14492.12    286.83 o 
   5  10   3     5041.99     5530.89    162.93 o 
   6  10   3     2076.82     2077.72     97.03 o 
   7  10   3      848.99      864.41     59.99 o 
   8  10   3    11951.75    12596.44    234.67 o 
   9  10   3      433.77      276.96     75.05 o 
  10  10   3      902.28      895.82     73.78 o 
  11  10   3        1.23      -16.97     37.96 o 
  12  10   3        8.50       59.67     44.20 o 
  13  10   3     1184.57     1112.00     99.42 o 
  14  10   3     5621.81     5638.47    202.91 o 
  15  10   3     1226.94     1216.71    109.55 o 
  16  10   3      131.80      122.51     59.40 o 
  17  10   3      303.35      265.55     86.62 o 
  18  10   3        3.92       46.64    124.31 o 
  19  10   3      112.78      102.40     65.97 o 
  20  10   3       91.32       80.23     64.59 o 
  21  10   3      251.07      202.93     78.78 o 
  22  10   3      696.09      967.25    127.16 o 
  23  10   3      608.10      915.54    125.80 o 
   1  11   3      618.02      594.89     59.13 o 
   2  11   3     1352.42     1355.06     98.88 o 
   3  11   3      921.26      910.50     67.95 o 
   4  11   3       75.17      122.75     41.24 o 
   5  11   3     1972.19     2133.00    131.83 o 
   6  11   3      331.95      433.41     59.04 o 
   7  11   3     2677.82     2768.42    212.82 o 
   8  11   3      467.57      412.22    115.10 o 
   9  11   3     1305.37     1349.19     81.91 o 
  10  11   3      361.78      334.70     85.52 o 
  11  11   3     2544.78     2289.84    130.84 o 
  12  11   3      412.83      404.33     66.35 o 
  13  11   3      530.38      553.65    108.12 o 
  14  11   3       28.00       28.47     45.85 o 
  15  11   3      923.92      900.98     99.10 o 
  16  11   3     3431.91     2957.85    224.14 o 
  17  11   3       95.03      192.09     82.77 o 
  18  11   3     1161.93     1009.73    140.93 o 
  19  11   3     2662.73     2620.49    223.13 o 
  20  11   3      840.14      775.20    116.68 o 
  21  11   3      211.70      245.63     82.12 o 
  22  11   3     1274.24     1348.76    149.26 o 
  23  11   3      910.59      798.80    201.83 o 
   0  12   3    12002.56    12278.99    442.04 o 
   1  12   3     9363.06     9541.57    221.94 o 
   2  12   3        4.60        2.61     39.41 o 
   3  12   3     4210.85     4136.13    133.85 o 
   4  12   3      523.85      571.48     60.88 o 
   5  12   3     3303.84     3814.64    143.59 o 
   6  12   3     1037.05     1062.02     85.52 o 
   7  12   3        5.18      -34.84     34.84 o 
   8  12   3     4235.19     4000.38    132.39 o 
   9  12   3     6701.64     6641.51    177.89 o 
  10  12   3     2712.11     2799.79    139.48 o 
  11  12   3     1467.75     1348.99    110.62 o 
  12  12   3      830.14      854.84     92.40 o 
  13  12   3       84.86       45.90     45.37 o 
  14  12   3      612.92      624.89     85.51 o 
  15  12   3     1152.56     1389.17    157.27 o 
  16  12   3       12.88       -9.56     66.05 o 
  17  12   3      106.25       38.23    101.01 o 
  18  12   3     2262.94     2352.60    281.42 o 
  19  12   3     2693.56     3126.14    246.40 o 
  20  12   3      354.14      240.01     88.44 o 
  21  12   3      971.68     1161.17    139.45 o 
  22  12   3       43.06      169.31    122.56 o 
   1  13   3      890.01      927.78     78.25 o 
   2  13   3      183.57      126.80     47.62 o 
   3  13   3       74.74      107.06     57.59 o 
   4  13   3       81.45       72.62     51.38 o 
   5  13   3     2657.17     2575.48    139.96 o 
   6  13   3      869.08      910.44     76.50 o 
   7  13   3     2248.65     2327.26    121.63 o 
   8  13   3       36.98       -7.35     37.81 o 
   9  13   3     2425.54     2306.45    135.69 o 
  10  13   3      134.92       97.23     52.68 o 
  11  13   3     6374.02     6286.72    218.78 o 
  12  13   3       93.11       37.65     47.27 o 
  13  13   3      606.24      585.95     82.36 o 
  14  13   3       11.23       -7.12     71.61 o 
  15  13   3     1760.62     1670.81    175.58 o 
  16  13   3     1340.84     1314.79    212.14 o 
  17  13   3     1696.77     1426.85    193.75 o 
  18  13   3      771.33      937.09    148.85 o 
  19  13   3      200.46      152.22     97.54 o 
  20  13   3        6.27       43.05     74.01 o 
  21  13   3       70.39      122.50     81.02 o 
  22  13   3      813.06      834.72    127.25 o 
   0  14   3      463.07      419.03    104.15 o 
   1  14   3      639.77      820.93     94.14 o 
   2  14   3     2463.37     2459.71    138.77 o 
   3  14   3    21988.59    21310.80    472.01 o 
   4  14   3    21444.88    21293.27    526.50 o 
   5  14   3     3979.82     3600.85    189.22 o 
   6  14   3        4.00       27.08     44.54 o 
   7  14   3     2380.19     2156.23    110.10 o 
   8  14   3     2247.16     2439.72    148.67 o 
   9  14   3     3871.52     3826.58    186.38 o 
  10  14   3      246.27      258.01     64.26 o 
  11  14   3     1022.43     1040.27    103.09 o 
  12  14   3       23.68       22.05     51.80 o 
  13  14   3     1094.56     1152.65    112.06 o 
  14  14   3     2436.05     2681.41    220.40 o 
  15  14   3      981.32     1051.87    389.85 o 
  16  14   3      227.78      255.10    103.53 o 
  17  14   3      586.25      536.46    120.37 o 
  18  14   3      627.30      537.29    123.43 o 
  19  14   3       61.29      183.52     85.35 o 
  20  14   3      101.62       87.17     83.65 o 
  21  14   3        5.03      178.58     85.35 o 
   1  15   3     1491.16     1804.88    150.83 o 
   2  15   3     1166.63      967.26     86.65 o 
   3  15   3       95.00       44.45     50.52 o 
   4  15   3      114.73       -2.46     49.11 o 
   5  15   3     1739.93     1893.03    111.27 o 
   6  15   3      102.13      236.41     56.40 o 
   7  15   3     2614.39     2498.28    152.45 o 
   8  15   3     2011.07     1916.72    136.31 o 
   9  15   3     1254.01     1225.85    112.01 o 
  10  15   3       19.94      -44.07     56.24 o 
  11  15   3      303.20      264.53     70.94 o 
  12  15   3     5207.62     5298.73    245.44 o 
  13  15   3      220.58      238.74     91.45 o 
  14  15   3     1815.61     1584.27    224.71 o 
  15  15   3       21.06      -77.58    128.68 o 
  16  15   3       93.78      140.73     91.08 o 
  17  15   3       14.81       34.77    153.61 o 
  18  15   3      431.03      646.13    130.74 o 
  19  15   3        7.86      156.63     84.87 o 
  20  15   3       32.11      201.13     89.42 o 
   0  16   3      688.70      975.54    216.36 o 
   1  16   3      849.35      985.01     90.50 o 
   2  16   3        0.49      -51.79     52.89 o 
   3  16   3     8959.19     8814.69    234.74 o 
   4  16   3      269.92      266.54     64.88 o 
   5  16   3      706.23      703.89     80.54 o 
   6  16   3       20.29       28.84     51.77 o 
   7  16   3       12.53      -12.08     55.19 o 
   8  16   3      111.23      128.25     73.29 o 
   9  16   3      433.41      519.47     85.84 o 
  10  16   3       21.62       38.57     59.90 o 
  11  16   3        8.95      -34.65     53.24 o 
  12  16   3     3300.94     3264.73    260.85 o 
  13  16   3        7.75      161.07     89.70 o 
  14  16   3      666.89      662.15    250.22 o 
  15  16   3      710.38      521.14    120.61 o 
  16  16   3       23.67       76.93     94.94 o 
  17  16   3      879.51     1042.45    165.20 o 
  18  16   3      258.10      273.86    109.05 o 
  19  16   3      907.01      876.48    134.15 o 
   1  17   3       59.21      -43.62     63.89 o 
   2  17   3      645.45      602.35     81.17 o 
   3  17   3      684.28      554.71     82.96 o 
   4  17   3        2.92      -19.21     52.46 o 
   5  17   3       26.34      -49.36     49.36 o 
   6  17   3      504.06      537.88     90.02 o 
   7  17   3      411.07      386.74     84.09 o 
   8  17   3      153.72      135.41     70.40 o 
   9  17   3      278.86      180.54     73.85 o 
  10  17   3     5450.98     5030.18    212.16 o 
  11  17   3      118.29       25.37     85.37 o 
  12  17   3      992.76      812.05    171.67 o 
  13  17   3       33.32      -51.62     83.33 o 
  14  17   3       79.15       -9.09     82.00 o 
  15  17   3      231.86      299.86    119.44 o 
  16  17   3     1198.99     1232.77    225.94 o 
  17  17   3     1406.32     1733.13    255.09 o 
  18  17   3       28.58      105.90     82.59 o 
   0  18   3     3674.19     4270.61    241.05 o 
   1  18   3        0.27       24.39     64.66 o 
   2  18   3      830.16      866.12     98.12 o 
   3  18   3      333.30      338.75     91.33 o 
   4  18   3      817.15      857.94     97.00 o 
   5  18   3     2932.00     2985.10    182.61 o 
   6  18   3      784.00     1033.72    121.54 o 
   7  18   3      416.78      334.80     87.23 o 
   8  18   3      454.36      537.20    132.22 o 
   9  18   3      601.98      705.11    102.98 o 
  10  18   3      112.62      -20.89     85.64 o 
  11  18   3     2797.11     2921.00    242.93 o 
  12  18   3      446.96      253.35    118.37 o 
  13  18   3       12.88        7.40     92.53 o 
  14  18   3        0.70      -16.81     98.65 o 
  15  18   3     1012.99      741.96    151.18 o 
  16  18   3      232.26      304.28    117.95 o 
  17  18   3     1101.83      916.57    164.12 o 
   1  19   3       40.01      147.83     73.60 o 
   2  19   3     1241.54     1363.76    117.25 o 
   3  19   3      322.45      306.37     80.83 o 
   4  19   3      338.45      444.42     99.65 o 
   5  19   3      173.54      131.54     91.64 o 
   6  19   3     2946.66     3041.98    189.94 o 
   7  19   3       53.53       78.15     76.22 o 
   8  19   3       22.62      -69.12     69.12 o 
   9  19   3      360.49      198.27    121.51 o 
  10  19   3      310.26      273.07    110.97 o 
  11  19   3       18.23       60.36    122.52 o 
  12  19   3     1071.28     1114.05    171.93 o 
  13  19   3       16.68      -63.00     89.38 o 
  14  19   3     1449.24     1154.10    180.15 o 
  15  19   3      169.68      369.65    127.15 o 
  16  19   3       13.29      -21.07     99.12 o 
   0  20   3    15187.02    16568.02    551.68 o 
   1  20   3     4104.17     4102.66    178.78 o 
   2  20   3      104.83      -46.38     83.16 o 
   3  20   3      361.94      240.93     93.92 o 
   4  20   3      756.31      696.28    113.83 o 
   5  20   3      304.33      105.08     86.10 o 
   6  20   3       10.65      -86.30     86.30 o 
   7  20   3       38.63      116.16     81.03 o 
   8  20   3     1185.66      952.83    164.33 o 
   9  20   3     3214.12     3270.20    264.29 o 
  10  20   3     3320.50     3570.09    278.79 o 
  11  20   3      562.85      432.36    181.20 o 
  12  20   3        1.19       25.32    103.88 o 
  13  20   3       48.47      258.75    122.79 o 
  14  20   3      967.86     1245.78    185.37 o 
   1  21   3       93.89      135.54     86.09 o 
   2  21   3       34.32       -9.03    102.83 o 
   3  21   3      823.80      603.30    116.89 o 
   4  21   3      146.52      255.88    103.43 o 
   5  21   3      402.98      279.95    165.60 o 
   6  21   3      441.69      441.77    189.85 o 
   7  21   3       36.88      -19.02    122.18 o 
   8  21   3        6.98      -28.75    106.80 o 
   9  21   3      375.66      297.29    187.19 o 
  10  21   3      879.96     1016.20    213.46 o 
  11  21   3      461.83      396.32    131.87 o 
  12  21   3       44.40      167.98    124.08 o 
   0  22   3      414.06      419.29    146.46 o 
   1  22   3      387.82      494.35    123.16 o 
   2  22   3      539.51      370.54    121.77 o 
   3  22   3     3294.89     3809.45    235.36 o 
   4  22   3     7040.38     7381.77    459.12 o 
   5  22   3     2619.01     2811.10    202.87 o 
   6  22   3     1058.95     1208.82    184.73 o 
   7  22   3       38.67        7.93    110.44 o 
   8  22   3       94.52      -58.71    113.53 o 
   9  22   3        8.15      102.96    127.83 o 
  10  22   3       42.97       82.18    124.12 o 
   1  23   3      461.24      516.56    130.18 o 
   2  23   3      854.42      861.62    144.15 o 
   3  23   3      503.44      606.39    132.56 o 
   4  23   3      372.44      456.19    122.79 o 
   5  23   3      250.81      238.03    145.02 o 
   6  23   3       17.63       90.57    127.50 o 
   7  23   3      211.61      243.39    145.41 o 
   8  23   3     3629.58     4064.34    407.43 o 
   0  24   3     3458.46     3495.07    423.61 o 
   1  24   3     1039.05      993.65    256.42 o 
   2  24   3        1.99     -127.92    127.92 o 
   0   0   4   114103.60   111218.79   2550.60 o 
   1   0   4    39832.74    32545.28   5843.84 o 
   2   0   4    14955.61    14473.26    363.90 o 
   3   0   4    46650.60    47000.14    882.49 o 
   4   0   4   138011.45     6224.89  66347.12 o 
   5   0   4   154386.72   152376.80   4874.16 o 
   6   0   4    29809.43     8116.29  12399.68 o 
   7   0   4    32275.03    33659.12   1001.53 o 
   8   0   4    15512.24    14069.78    262.63 o 
   9   0   4       39.88       19.27     18.55 o 
  10   0   4     8617.10     8560.37    370.20 o 
  11   0   4     5109.84     5244.77    134.11 o 
  12   0   4      186.29      152.76     30.60 o 
  13   0   4     4758.47     5304.53    143.85 o 
  14   0   4     9988.39    10345.56    233.22 o 
  15   0   4      299.62      215.35     43.27 o 
  16   0   4      325.11      243.49     46.84 o 
  17   0   4       70.79       18.99     33.85 o 
  18   0   4    26499.47    25239.35    444.64 o 
  19   0   4       91.63       66.81     52.05 o 
  20   0   4       79.27       69.23     63.11 o 
  21   0   4     1691.70     1531.39    136.35 o 
  22   0   4     1806.06     2267.94    210.70 o 
  23   0   4       18.18       83.51     55.60 o 
  24   0   4      561.40      940.67    119.15 o 
   1   1   4     9749.28     9346.76    120.12 o 
   2   1   4     1020.85      955.10     32.73 o 
   3   1   4    19924.78    20469.28    498.16 o 
   4   1   4    29443.03    24384.72   2124.79 o 
   5   1   4     2906.46     2985.30     80.89 o 
   6   1   4       88.26       22.39     10.13 o 
   7   1   4       68.20       29.74     12.79 o 
   8   1   4     1578.03     1407.68     41.60 o 
   9   1   4     4450.05     4533.92     86.72 o 
  10   1   4       30.76       27.43     15.37 o 
  11   1   4      109.13       64.84     16.70 o 
  12   1   4        5.55        3.74     15.46 o 
  13   1   4     1378.92     1469.08     54.63 o 
  14   1   4     4814.42     4404.33     88.78 o 
  15   1   4      161.14      166.74     26.64 o 
  16   1   4       32.85       45.09     24.88 o 
  17   1   4      264.07      253.89     34.34 o 
  18   1   4        6.40      -15.19     28.79 o 
  19   1   4      402.05      369.96     47.09 o 
  20   1   4       71.90       68.93     39.27 o 
  21   1   4       30.32      -16.78     34.68 o 
  22   1   4      382.17      434.59     59.71 o 
  23   1   4      115.35      152.14     46.59 o 
  24   1   4      103.46      268.79     56.22 o 
  25   1   4       96.78      167.86     99.09 o 
  26   1   4      646.81     1074.29    204.47 o 
   0   2   4    20836.42    20946.28    361.34 o 
   1   2   4    60971.09    62415.34    765.75 o 
   2   2   4    15526.83    14989.01    240.36 o 
   3   2   4     3220.78     2971.44    210.54 o 
   4   2   4   292396.44   290692.75   4847.44 o 
   5   2   4    17670.33    17948.94    274.66 o 
   6   2   4    43179.53     8899.14  11172.30 o 
   7   2   4    34772.45    36465.88    462.90 o 
   8   2   4     5675.37     5557.09     95.95 o 
   9   2   4     2474.95     2623.16     61.08 o 
  10   2   4      678.41      618.66     35.26 o 
  11   2   4      108.66      118.29     20.29 o 
  12   2   4      283.59      318.95     26.98 o 
  13   2   4      326.73      284.86     29.15 o 
  14   2   4     6778.83     6335.50    119.49 o 
  15   2   4     1399.43     1654.76     65.91 o 
  16   2   4      366.41      362.33     37.58 o 
  17   2   4      548.81      585.37     55.48 o 
  18   2   4      266.57      303.30     46.47 o 
  19   2   4      410.96      443.50     49.87 o 
  20   2   4      324.28      414.53     53.60 o 
  21   2   4       12.80       14.53     37.59 o 
  22   2   4       53.62      171.92     60.42 o 
  23   2   4      337.35      375.79     84.90 o 
  24   2   4        4.05      109.52     58.93 o 
  25   2   4       82.33      160.56     67.35 o 
  26   2   4      366.67     1170.08    224.71 o 
   1   3   4       11.58        9.42     14.99 o 
   2   3   4     5503.52     5738.35     88.90 o 
   3   3   4    24539.22    25408.68    329.62 o 
   4   3   4    59507.07    59531.55    796.04 o 
   5   3   4     1553.31     1329.46    181.54 o 
   6   3   4       16.38        1.27      7.97 o 
   7   3   4     2618.29     2901.03     70.88 o 
   8   3   4      244.29      258.45     23.37 o 
   9   3   4    11171.48    12098.90    170.16 o 
  10   3   4     1259.79     1201.43     44.10 o 
  11   3   4     3105.64     3499.52     75.02 o 
  12   3   4      417.02      486.01     37.34 o 
  13   3   4      281.92      257.51     29.56 o 
  14   3   4     6435.41     6109.86    117.08 o 
  15   3   4       83.53       98.73     26.79 o 
  16   3   4      821.49      711.99     58.66 o 
  17   3   4     1067.76      917.20     68.88 o 
  18   3   4     2688.00     2616.94    110.91 o 
  19   3   4       31.53       65.70     40.85 o 
  20   3   4      371.70      380.82     50.05 o 
  21   3   4      230.68      218.54     49.42 o 
  22   3   4      646.50      731.43     71.38 o 
  23   3   4      753.60      660.12    105.53 o 
  24   3   4     1013.30     1089.73    129.44 o 
  25   3   4        8.93      156.96     80.41 o 
   0   4   4     2246.33     2240.06     60.03 o 
   1   4   4     3890.80     4084.64     69.03 o 
   2   4   4    11880.66    11918.02    154.05 o 
   3   4   4     4000.26     4262.92     68.36 o 
   4   4   4    21914.11    20984.82    473.22 o 
   5   4   4      370.17      277.44     51.39 o 
   6   4   4     3531.71     3278.61     83.29 o 
   7   4   4       48.14       56.19     20.52 o 
   8   4   4      911.33      714.51     36.51 o 
   9   4   4    10635.45    10775.11    179.88 o 
  10   4   4       42.83       66.65     20.03 o 
  11   4   4       26.78       -1.25     17.99 o 
  12   4   4      500.65      574.92     46.82 o 
  13   4   4       11.28       14.34     19.12 o 
  14   4   4      571.95      574.21     40.73 o 
  15   4   4     1554.17     1571.35     81.98 o 
  16   4   4       78.63       62.00     32.72 o 
  17   4   4      802.59      863.34     60.73 o 
  18   4   4     4309.79     4252.21    129.44 o 
  19   4   4      176.49      230.30     45.94 o 
  20   4   4      603.70      595.15     63.49 o 
  21   4   4      458.06      354.93     61.35 o 
  22   4   4      264.34      454.49     79.13 o 
  23   4   4       84.21      126.87     75.14 o 
  24   4   4        6.87       64.89     67.88 o 
  25   4   4      116.74      235.13    145.50 o 
   1   5   4     4170.76     4216.82     85.94 o 
   2   5   4     5009.20     4956.91     82.55 o 
   3   5   4     6830.81     6258.57    420.33 o 
   4   5   4     4942.91     4919.09    125.75 o 
   5   5   4     1138.80     1356.12     43.20 o 
   6   5   4     2854.11     2510.84     60.91 o 
   7   5   4     1301.64     1524.08     51.77 o 
   8   5   4      126.99       51.07     23.95 o 
   9   5   4     3123.94     3524.53     83.61 o 
  10   5   4    15500.78    15235.98    243.35 o 
  11   5   4      177.70      195.62     29.13 o 
  12   5   4      156.23      159.80     28.45 o 
  13   5   4      198.04      130.46     27.35 o 
  14   5   4     1425.43     1387.81     69.16 o 
  15   5   4      158.17      138.81     32.45 o 
  16   5   4      860.11      900.51     66.83 o 
  17   5   4     2074.67     2156.72     99.28 o 
  18   5   4     1045.89     1130.17     77.22 o 
  19   5   4     2801.08     2612.25    120.88 o 
  20   5   4      586.33      506.99     65.95 o 
  21   5   4       73.61       38.89     45.37 o 
  22   5   4     1894.62     1908.61    171.22 o 
  23   5   4      296.42      246.95     83.98 o 
  24   5   4        0.72      111.17     72.68 o 
  25   5   4        4.89      102.90    110.14 o 
   0   6   4    52996.77    56797.64   1327.79 o 
   1   6   4      583.23      648.01     33.36 o 
   2   6   4     1420.91      960.85    123.52 o 
   3   6   4     5486.16     5575.53    130.10 o 
   4   6   4     5230.32     5503.50    103.95 o 
   5   6   4      102.10      103.22     22.15 o 
   6   6   4       67.13       73.15     19.31 o 
   7   6   4      371.68      601.75     32.76 o 
   8   6   4    20170.27    19654.42    317.27 o 
   9   6   4     6204.97     6376.80    128.45 o 
  10   6   4      966.82      945.89     43.29 o 
  11   6   4       22.03       26.85     21.88 o 
  12   6   4       63.22       44.15     20.49 o 
  13   6   4      864.40      898.78     57.10 o 
  14   6   4      122.86      134.60     46.59 o 
  15   6   4       25.12       36.17     31.62 o 
  16   6   4        2.15       41.26     33.26 o 
  17   6   4      337.62      410.39     52.09 o 
  18   6   4     2669.07     2817.58    130.14 o 
  19   6   4      334.17      343.24     58.61 o 
  20   6   4      742.87      695.16    101.17 o 
  21   6   4      527.13      541.25     81.24 o 
  22   6   4      133.25      209.58     63.87 o 
  23   6   4        0.33       99.93     66.85 o 
  24   6   4        0.10       61.35     86.35 o 
  25   6   4      844.69      788.36    349.44 o 
   1   7   4      969.78      932.02    159.42 o 
   2   7   4     2150.02     2167.56     59.95 o 
   3   7   4      742.25      760.56     43.86 o 
   4   7   4     9294.71    11204.86    198.49 o 
   5   7   4     1226.95     1426.37     58.98 o 
   6   7   4       56.78       92.74     20.87 o 
   7   7   4      805.44      982.80     68.66 o 
   8   7   4       40.90       39.20     20.08 o 
   9   7   4      447.74      570.03     46.19 o 
  10   7   4      470.30      437.28     35.66 o 
  11   7   4       84.87       53.20     32.83 o 
  12   7   4     2676.22     2804.65    143.74 o 
  13   7   4      846.81      834.97     65.26 o 
  14   7   4      371.11      409.60     51.84 o 
  15   7   4     1675.86     1770.44     95.78 o 
  16   7   4      157.00      206.41     46.99 o 
  17   7   4      386.76      399.80     58.27 o 
  18   7   4     1149.38      977.56     82.47 o 
  19   7   4        7.79       28.11     42.71 o 
  20   7   4      743.01      807.51    131.28 o 
  21   7   4      324.27      277.23     94.47 o 
  22   7   4      608.64      800.00    173.29 o 
  23   7   4       71.35      168.06     73.18 o 
  24   7   4      260.55      311.70    114.71 o 
  25   7   4       31.63      290.65    110.11 o 
   0   8   4    60679.85    63578.02   2070.26 o 
   1   8   4      381.03      410.86     38.74 o 
   2   8   4     7305.71     7474.83    163.97 o 
   3   8   4     6429.73     6760.19    152.64 o 
   4   8   4     6883.35     7192.82    144.93 o 
   5   8   4      447.16      409.29     37.80 o 
   6   8   4     1244.46     1335.75     60.62 o 
   7   8   4       27.89      -13.56     21.60 o 
   8   8   4     2164.67     2085.17     72.32 o 
   9   8   4     2855.85     2902.02    110.50 o 
  10   8   4    10847.74    11044.09    268.09 o 
  11   8   4     1023.29     1011.80     86.99 o 
  12   8   4     4006.27     3654.55    117.43 o 
  13   8   4       89.52      164.36     66.18 o 
  14   8   4     8267.35     8538.62    198.79 o 
  15   8   4      768.24      793.35    103.93 o 
  16   8   4        8.21      -39.19     39.19 o 
  17   8   4     1398.58     1337.86     93.94 o 
  18   8   4      116.09       54.99     42.32 o 
  19   8   4       95.81      119.13     61.75 o 
  20   8   4     4662.47     4595.47    217.10 o 
  21   8   4        9.33      123.32     80.57 o 
  22   8   4     2016.19     2229.70    177.16 o 
  23   8   4      828.66      915.13    123.48 o 
  24   8   4      167.44      202.42    196.52 o 
   1   9   4      149.65      220.46     30.03 o 
   2   9   4     2066.33     2289.62    104.00 o 
   3   9   4       46.02       44.87     19.70 o 
   4   9   4     2381.68     2147.23    142.33 o 
   5   9   4      716.18      821.64     75.18 o 
   6   9   4     3957.05     3830.64    101.49 o 
   7   9   4       96.42      157.72     32.04 o 
   8   9   4    14075.07    14305.37    447.24 o 
   9   9   4      350.43      298.36     54.84 o 
  10   9   4    14246.47    14897.50    447.66 o 
  11   9   4       29.10        7.31     35.21 o 
  12   9   4     3842.75     3734.89    134.92 o 
  13   9   4     1689.05     1460.32    110.16 o 
  14   9   4     1834.46     1679.94    122.91 o 
  15   9   4     1913.43     1836.30    128.65 o 
  16   9   4      306.76      359.97     70.60 o 
  17   9   4       24.37       53.82     47.69 o 
  18   9   4       15.96       26.29     45.87 o 
  19   9   4      883.00     1139.27    124.70 o 
  20   9   4      161.80      159.51     72.15 o 
  21   9   4      710.24      630.01    106.04 o 
  22   9   4       10.64       75.07     66.04 o 
  23   9   4      531.42      663.45    129.06 o 
  24   9   4        0.17      162.23     79.10 o 
   0  10   4    41638.39    44625.24   1094.12 o 
   1  10   4        1.14       -6.50     23.11 o 
   2  10   4     4818.76     5081.09    116.16 o 
   3  10   4      700.64      745.58     41.30 o 
   4  10   4    13726.87    13764.50    371.54 o 
   5  10   4     1916.89     2132.68    118.23 o 
   6  10   4     2231.49     1988.98    117.46 o 
   7  10   4     1178.96     1235.65     81.77 o 
   8  10   4      737.94      561.30     91.89 o 
   9  10   4      464.29      516.48     60.12 o 
  10  10   4     1814.64     1853.49    104.14 o 
  11  10   4      630.76      643.26     76.16 o 
  12  10   4       45.32       14.20     39.77 o 
  13  10   4      227.40      219.70     57.84 o 
  14  10   4     3000.73     2705.84    144.85 o 
  15  10   4      108.34      129.21     54.63 o 
  16  10   4      679.92      763.00     93.32 o 
  17  10   4       98.60      102.17     52.32 o 
  18  10   4      147.12      125.57     67.72 o 
  19  10   4      667.18      635.55    101.78 o 
  20  10   4       86.49      178.31     73.04 o 
  21  10   4       14.28      169.99     76.11 o 
  22  10   4       97.59      180.78     81.79 o 
  23  10   4      397.06      463.93     97.77 o 
   1  11   4       96.77       80.57     37.53 o 
   2  11   4     4176.74     4340.92    117.01 o 
   3  11   4      430.98      446.66     55.00 o 
   4  11   4      136.60      121.41     93.60 o 
   5  11   4      314.43      283.49     63.50 o 
   6  11   4     2490.64     2458.35    139.96 o 
   7  11   4        3.99       16.82     27.86 o 
   8  11   4     1881.69     1925.00     82.73 o 
   9  11   4       61.58      142.75     51.10 o 
  10  11   4     7108.16     6716.28    261.44 o 
  11  11   4      246.40      158.68     54.66 o 
  12  11   4     1226.28     1187.74    103.98 o 
  13  11   4       43.91       15.80     44.51 o 
  14  11   4     2189.73     2464.60    153.41 o 
  15  11   4       15.96       61.20     51.66 o 
  16  11   4     1726.05     1603.86    226.05 o 
  17  11   4      478.86      749.64    126.99 o 
  18  11   4       15.06      114.28     93.76 o 
  19  11   4       33.09       64.52     65.60 o 
  20  11   4      587.36      651.42    105.65 o 
  21  11   4      147.37      191.80     77.41 o 
  22  11   4        1.47      223.61     82.10 o 
  23  11   4       79.92      138.96     78.32 o 
   0  12   4     9185.78     9464.98    528.59 o 
   1  12   4      237.15      186.85     49.06 o 
   2  12   4     2300.79     2543.83    109.16 o 
   3  12   4       79.17       31.27     43.15 o 
   4  12   4      240.73      154.16     40.36 o 
   5  12   4      866.41      831.66    147.94 o 
   6  12   4     3602.69     3631.28    178.19 o 
   7  12   4      231.80      177.43     66.24 o 
   8  12   4     6822.19     6623.58    176.86 o 
   9  12   4        0.18        7.09     42.26 o 
  10  12   4       26.13        2.56     45.81 o 
  11  12   4      264.36      429.23     70.35 o 
  12  12   4      226.77      250.31     58.29 o 
  13  12   4      305.30      168.48     58.40 o 
  14  12   4     5342.88     5273.81    206.57 o 
  15  12   4      461.62      535.14    136.67 o 
  16  12   4       13.24      104.09     80.60 o 
  17  12   4       50.12       20.02     77.14 o 
  18  12   4      243.27      401.55     91.95 o 
  19  12   4       50.53       26.80     68.41 o 
  20  12   4      615.10      646.85    111.18 o 
  21  12   4       58.79       85.40     75.94 o 
  22  12   4        7.75      145.26     80.86 o 
   1  13   4     2279.02     2429.47    112.54 o 
   2  13   4      124.76       81.98     45.79 o 
   3  13   4     2662.60     2555.17    113.85 o 
   4  13   4     1596.86     1654.35     99.72 o 
   5  13   4        5.51      -48.43     54.90 o 
   6  13   4        7.43       35.33     43.92 o 
   7  13   4     4860.44     4756.37    149.99 o 
   8  13   4     9830.73     9343.54    273.18 o 
   9  13   4      108.11      161.27     56.59 o 
  10  13   4      754.24      617.15     79.37 o 
  11  13   4     5751.88     5366.97    249.61 o 
  12  13   4     2329.41     2222.97    144.97 o 
  13  13   4       16.50       86.18     52.07 o 
  14  13   4      423.59      381.50     78.57 o 
  15  13   4      397.84      418.70    105.38 o 
  16  13   4        2.33       81.72     84.87 o 
  17  13   4       99.22      -17.29     75.64 o 
  18  13   4       15.59        0.22     68.77 o 
  19  13   4      201.60      168.01    108.10 o 
  20  13   4        2.60       81.98     79.86 o 
  21  13   4      166.23      171.01     82.09 o 
  22  13   4      103.81      280.18     89.72 o 
   0  14   4     6886.81     6874.87    276.47 o 
   1  14   4      199.93      175.62     60.21 o 
   2  14   4     5558.68     6110.79    179.76 o 
   3  14   4      415.00      551.11     83.07 o 
   4  14   4      237.01      292.58     60.44 o 
   5  14   4     1308.01     1350.99     94.00 o 
   6  14   4       66.78      110.63     49.32 o 
   7  14   4     4543.91     4851.44    185.53 o 
   8  14   4    14717.52    15412.85    545.62 o 
   9  14   4      934.89     1037.01    157.33 o 
  10  14   4     3975.20     3995.84    173.21 o 
  11  14   4     3121.94     2826.02    224.63 o 
  12  14   4      120.52       71.58     55.93 o 
  13  14   4     1763.31     1614.18    236.02 o 
  14  14   4      257.41      404.52    107.80 o 
  15  14   4      626.31      733.97    125.39 o 
  16  14   4      161.75       99.30     90.95 o 
  17  14   4        1.78       86.36     67.98 o 
  18  14   4     6362.34     6986.69    292.80 o 
  19  14   4      264.74      326.08     93.58 o 
  20  14   4      260.84      416.56    128.74 o 
  21  14   4      105.36      231.82     87.32 o 
   1  15   4      453.77      399.35     69.45 o 
   2  15   4        4.45       22.36     51.68 o 
   3  15   4      598.59      605.26     74.64 o 
   4  15   4      401.92      341.67     84.89 o 
   5  15   4       89.75      163.09     55.68 o 
   6  15   4      428.06      434.71     77.13 o 
   7  15   4      395.96      455.25     79.00 o 
   8  15   4     4360.39     4440.58    187.60 o 
   9  15   4      728.73      811.52     97.03 o 
  10  15   4        7.72      -49.02     49.02 o 
  11  15   4      498.12      583.43     96.83 o 
  12  15   4      161.96      121.74     64.14 o 
  13  15   4      417.21      319.49     78.58 o 
  14  15   4     1706.77     1753.04    184.12 o 
  15  15   4        1.34      -64.20     64.20 o 
  16  15   4     1682.45     1447.83    173.77 o 
  17  15   4      518.47      647.28    116.63 o 
  18  15   4     1600.21     1389.29    151.94 o 
  19  15   4       10.35      113.13     78.84 o 
  20  15   4       75.07       82.09     83.24 o 
   0  16   4     1639.35     1494.75    150.32 o 
   1  16   4      104.46      209.89     64.34 o 
   2  16   4      448.08      473.13     74.01 o 
   3  16   4       17.19       25.38     55.72 o 
   4  16   4     6058.42     6818.77    203.12 o 
   5  16   4     1878.22     2031.50    120.64 o 
   6  16   4     2064.67     2344.71    191.50 o 
   7  16   4      885.98      782.52    101.66 o 
   8  16   4      615.59      410.01     81.21 o 
   9  16   4        5.01       25.54     58.77 o 
  10  16   4      379.57      312.96    118.83 o 
  11  16   4     1484.61     1563.74    134.12 o 
  12  16   4     2972.07     2803.91    170.03 o 
  13  16   4      671.65      687.53    130.17 o 
  14  16   4    19934.98    19412.70    873.69 o 
  15  16   4        0.23      191.91     95.06 o 
  16  16   4      199.04      148.09     98.66 o 
  17  16   4      347.47      498.08    106.50 o 
  18  16   4      593.88      670.12    118.86 o 
  19  16   4        0.28        6.37     71.41 o 
   1  17   4      788.53      734.27     89.92 o 
   2  17   4      867.35      983.45     95.69 o 
   3  17   4        1.33       26.60     56.91 o 
   4  17   4      737.53      619.55    105.13 o 
   5  17   4      125.06       49.27     66.49 o 
   6  17   4      484.16      516.78     87.52 o 
   7  17   4        2.86        3.90     94.45 o 
   8  17   4      468.28      342.28     80.92 o 
   9  17   4       67.68       46.12     63.91 o 
  10  17   4     1166.75     1146.51    145.17 o 
  11  17   4        3.97        8.22     60.73 o 
  12  17   4       47.81       74.18     95.15 o 
  13  17   4       17.21      -24.46     82.45 o 
  14  17   4     3576.64     3704.02    276.01 o 
  15  17   4      767.00      720.28    151.22 o 
  16  17   4      468.59      339.69    110.71 o 
  17  17   4        1.49       31.62     78.50 o 
  18  17   4       32.60      281.54     95.38 o 
   0  18   4    14467.94    15054.07    496.00 o 
   1  18   4        8.62      -56.11     56.11 o 
   2  18   4     2961.35     3294.43    187.92 o 
   3  18   4     1160.35     1162.21    107.98 o 
   4  18   4        9.34        0.04     76.51 o 
   5  18   4      516.89      434.55    113.66 o 
   6  18   4      503.64      486.11     97.14 o 
   7  18   4      262.93      224.55     80.77 o 
   8  18   4     9687.34     9349.42    572.19 o 
   9  18   4      837.42      666.83    100.72 o 
  10  18   4     4718.25     4481.10    207.59 o 
  11  18   4      148.40      142.25     99.31 o 
  12  18   4      268.01      267.78    110.58 o 
  13  18   4      474.48      687.40    145.29 o 
  14  18   4       54.35      151.46    104.46 o 
  15  18   4     1020.99     1020.69    138.67 o 
  16  18   4      771.06     1042.91    143.08 o 
  17  18   4      454.60      557.96    114.89 o 
   1  19   4      632.07      743.14     96.33 o 
   2  19   4     2183.88     2209.57    141.24 o 
   3  19   4      485.99      623.98    109.17 o 
   4  19   4      289.90      336.32     91.45 o 
   5  19   4      151.96      217.12     86.17 o 
   6  19   4     2394.44     2419.61    174.37 o 
   7  19   4      757.29      755.55    163.01 o 
   8  19   4      430.58      499.74    104.45 o 
   9  19   4       24.85       42.53     72.43 o 
  10  19   4     2855.21     2124.44    326.53 o 
  11  19   4       10.52       56.05    136.16 o 
  12  19   4       35.93       65.96     94.58 o 
  13  19   4      170.75      180.13    107.68 o 
  14  19   4      793.60      976.88    136.33 o 
  15  19   4      879.85     1252.25    196.68 o 
  16  19   4      956.69     1087.72    148.33 o 
   0  20   4     4461.95     4956.53    278.62 o 
   1  20   4      131.14      164.17     80.07 o 
   2  20   4     4474.05     4554.98    226.70 o 
   3  20   4       13.50        5.81    107.44 o 
   4  20   4      522.33      403.76    100.37 o 
   5  20   4     1140.04      984.85    129.27 o 
   6  20   4       19.13      -73.60     73.60 o 
   7  20   4      239.64      192.32     88.57 o 
   8  20   4     2263.15     2260.63    173.54 o 
   9  20   4       98.01       99.91    159.76 o 
  10  20   4      456.62      704.38    149.10 o 
  11  20   4      396.70      369.78    136.47 o 
  12  20   4       38.69       -4.23    128.44 o 
  13  20   4       28.94      112.58    104.66 o 
  14  20   4     1670.81     1933.05    184.58 o 
   1  21   4     1040.97      874.23    133.65 o 
   2  21   4      677.03      767.45    128.29 o 
   3  21   4     1529.56     1586.71    155.42 o 
   4  21   4       72.00        7.86     85.08 o 
   5  21   4      474.96      485.44    113.56 o 
   6  21   4        3.36      -52.44     89.27 o 
   7  21   4       89.08      120.07     96.96 o 
   8  21   4      820.22     1051.86    174.85 o 
   9  21   4        3.36      214.68    121.22 o 
  10  21   4      120.45      140.07    128.93 o 
  11  21   4       61.71       34.27    112.39 o 
  12  21   4      766.96      722.67    156.67 o 
   0  22   4      326.96      207.17    194.89 o 
   1  22   4      124.22      -93.46     93.46 o 
   2  22   4       10.59       22.47     98.14 o 
   3  22   4     1430.99     1455.46    158.16 o 
   4  22   4     4740.93     4650.66    358.32 o 
   5  22   4      328.25      338.12    108.95 o 
   6  22   4     4292.36     4472.11    237.18 o 
   7  22   4       75.94        1.81    118.04 o 
   8  22   4     1871.11     2484.91    244.62 o 
   9  22   4      224.41      221.84    138.97 o 
  10  22   4      634.68      685.37    210.99 o 
   1  23   4     1217.07     1199.14    198.36 o 
   2  23   4     1677.84     1540.25    170.33 o 
   3  23   4      395.51      231.98    115.40 o 
   4  23   4       86.33       56.93    107.51 o 
   5  23   4      315.68      430.37    120.99 o 
   6  23   4      123.13       71.15    178.33 o 
   7  23   4      342.08      548.13    162.22 o 
   0  24   4     4520.42     4458.92    470.19 o 
   1  24   4      859.84      801.56    179.68 o 
   1   1   5     1327.90     1343.96     36.50 o 
   2   1   5     1630.04     1563.21     36.91 o 
   3   1   5      515.83      751.22     41.63 o 
   4   1   5    10576.56    11832.58    240.24 o 
   5   1   5     8045.25     5308.61   1723.39 o 
   6   1   5      734.36      523.91    166.62 o 
   7   1   5        0.01       -5.58     17.68 o 
   8   1   5      355.46      494.89     31.48 o 
   9   1   5    11953.27    13801.85    220.52 o 
  10   1   5     3486.86     3667.96     78.08 o 
  11   1   5     2373.58     2411.76     71.11 o 
  12   1   5     2180.40     2284.04     63.74 o 
  13   1   5        9.85        7.66     18.65 o 
  14   1   5        8.69      -20.02     20.02 o 
  15   1   5       40.20       31.11     22.45 o 
  16   1   5     1651.42     1539.76     66.17 o 
  17   1   5      739.25      755.58     61.49 o 
  18   1   5     1153.68     1116.61     76.45 o 
  19   1   5      789.37      788.43     79.00 o 
  20   1   5       38.27        5.92     36.18 o 
  21   1   5      308.63      260.21     64.34 o 
  22   1   5        0.07       29.93     39.83 o 
  23   1   5       61.19      150.60     55.60 o 
  24   1   5      102.02      110.10     54.88 o 
  25   1   5       31.98      203.07    132.65 o 
   0   2   5    41778.51    42757.43    710.53 o 
   1   2   5    33236.94    33296.79    419.71 o 
   2   2   5    16188.80    16296.99    216.78 o 
   3   2   5    14667.52    14755.72    242.39 o 
   4   2   5    16786.75    16622.02    422.87 o 
   5   2   5     2511.75     2247.72     98.02 o 
   6   2   5     1399.28     1211.39     91.44 o 
   7   2   5     4967.74     5390.50    109.16 o 
   8   2   5      245.19      139.42     27.48 o 
   9   2   5    15579.76    14784.21    212.35 o 
  10   2   5     6254.54     6176.51    125.22 o 
  11   2   5       64.59       26.53     16.77 o 
  12   2   5     2562.31     2709.46     85.56 o 
  13   2   5       62.16       34.70     19.88 o 
  14   2   5     2072.29     2005.04     86.91 o 
  15   2   5      301.24      298.40     32.43 o 
  16   2   5      208.33      233.03     41.20 o 
  17   2   5      306.53      310.99     45.25 o 
  18   2   5     2065.82     2132.10    103.03 o 
  19   2   5      491.67      432.02     54.30 o 
  20   2   5        7.23       49.99     39.35 o 
  21   2   5       85.70      103.67     42.95 o 
  22   2   5      385.98      344.39     57.71 o 
  23   2   5      639.41      743.65     76.29 o 
  24   2   5        5.21       54.50     56.30 o 
  25   2   5       54.83      151.96     73.39 o 
   1   3   5      139.85      117.93     13.29 o 
   2   3   5       48.88       46.35     14.01 o 
   3   3   5     1246.74     1122.77     45.46 o 
   4   3   5    13597.70    14326.38    378.56 o 
   5   3   5     2044.64     2013.28     95.15 o 
   6   3   5     1884.94     1952.99     42.62 o 
   7   3   5     2879.52     2932.19     89.90 o 
   8   3   5    29188.73    30511.78    392.10 o 
   9   3   5    32447.97    32389.13    396.65 o 
  10   3   5    11300.69    11671.46    168.65 o 
  11   3   5       10.71       29.42     16.40 o 
  12   3   5      429.91      440.31     32.90 o 
  13   3   5      411.96      344.96     34.42 o 
  14   3   5      166.63      143.55     26.72 o 
  15   3   5      683.44      657.11     56.69 o 
  16   3   5     1827.78     1772.00     88.16 o 
  17   3   5     3480.27     3386.74    111.83 o 
  18   3   5      541.25      538.33     56.91 o 
  19   3   5      842.13      745.96     66.24 o 
  20   3   5        7.45       46.70     43.59 o 
  21   3   5        2.20       44.07     39.65 o 
  22   3   5      894.86      873.09     98.36 o 
  23   3   5      379.40      364.93     68.34 o 
  24   3   5      466.41      538.82    100.56 o 
  25   3   5      103.79      121.35    117.52 o 
   0   4   5    25232.11    26272.96    399.93 o 
   1   4   5     2271.81     2195.07     45.43 o 
   2   4   5    14210.06    14173.31    193.73 o 
   3   4   5    13371.19    14158.73    195.03 o 
   4   4   5    49330.34    50687.92   1726.72 o 
   5   4   5        8.90       52.16     18.81 o 
   6   4   5       40.98        3.11     10.75 o 
   7   4   5    17230.18    17599.27    432.61 o 
   8   4   5    15503.13    16341.58    307.02 o 
   9   4   5      216.58      206.02     21.27 o 
  10   4   5     3663.86     3575.87     76.04 o 
  11   4   5      948.55      945.09     42.85 o 
  12   4   5     2219.97     2184.71     60.55 o 
  13   4   5    32737.96    32041.41    443.92 o 
  14   4   5     2134.61     2018.84     87.15 o 
  15   4   5      694.81      853.98     63.09 o 
  16   4   5      735.58      790.49     62.64 o 
  17   4   5      555.60      544.98     54.92 o 
  18   4   5       58.00       71.39     36.86 o 
  19   4   5       74.83       68.28     36.78 o 
  20   4   5      278.99      326.07     53.84 o 
  21   4   5      727.17      769.08     81.13 o 
  22   4   5     1670.81     1679.53    114.68 o 
  23   4   5     8472.72     8118.74    307.95 o 
  24   4   5      811.99      947.20    207.68 o 
  25   4   5       69.99      138.93    128.99 o 
   1   5   5    11336.05    11503.17    163.42 o 
   2   5   5      324.66      326.47     26.03 o 
   3   5   5    15855.24    16344.12    242.22 o 
   4   5   5     1307.23     1551.72     47.57 o 
   5   5   5      852.62      923.44     34.55 o 
   6   5   5     1146.55     1170.68     40.35 o 
   7   5   5     3122.33     3017.93     66.66 o 
   8   5   5      315.16      459.91     31.27 o 
   9   5   5    24048.93    23982.94    390.70 o 
  10   5   5     2566.17     2658.94     69.80 o 
  11   5   5        2.98        2.57     29.96 o 
  12   5   5     2132.93     2236.26     65.18 o 
  13   5   5     1078.01     1060.10    113.57 o 
  14   5   5      473.78      487.17     49.84 o 
  15   5   5        3.07       37.19     30.91 o 
  16   5   5     1709.05     1779.92     91.77 o 
  17   5   5     1453.55     1499.81     86.28 o 
  18   5   5      123.93      167.07     44.88 o 
  19   5   5     2088.08     2321.30    113.44 o 
  20   5   5      136.31      225.34     52.24 o 
  21   5   5      283.46      287.28     57.72 o 
  22   5   5        0.04       50.92     64.23 o 
  23   5   5       80.78      215.39     80.59 o 
  24   5   5       21.89       45.04     79.29 o 
  25   5   5        0.19       58.99     96.67 o 
   0   6   5    26139.48    26451.04    644.39 o 
   1   6   5    60986.01    62450.11    932.19 o 
   2   6   5     3463.66     3580.81     95.40 o 
   3   6   5     6054.78     6182.67    101.38 o 
   4   6   5      353.32      374.55     26.99 o 
   5   6   5      298.54      424.30     29.38 o 
   6   6   5       25.28       25.64     14.90 o 
   7   6   5        0.56       19.23     14.71 o 
   8   6   5    25789.13    26661.80    362.73 o 
   9   6   5    25464.71    24692.82    403.95 o 
  10   6   5    12284.39    12608.20    308.63 o 
  11   6   5      432.60      293.86     99.00 o 
  12   6   5      668.42      819.35     71.23 o 
  13   6   5     1513.62     1543.27     95.68 o 
  14   6   5        2.52      -14.33     28.63 o 
  15   6   5     1569.58     1433.78     81.37 o 
  16   6   5       13.01       60.16     32.54 o 
  17   6   5        8.02       10.78     32.38 o 
  18   6   5     1285.79     1492.05     89.06 o 
  19   6   5     1006.83     1057.49     87.21 o 
  20   6   5       81.34      101.78     46.61 o 
  21   6   5      536.32      571.04     71.78 o 
  22   6   5      331.40      354.42    130.07 o 
  23   6   5        1.48       33.87     64.07 o 
  24   6   5        1.78       77.92     78.94 o 
  25   6   5       48.83      144.16    116.96 o 
   1   7   5     1318.45     1278.72     51.59 o 
   2   7   5      234.85      287.29     26.46 o 
   3   7   5      608.61      869.60     55.52 o 
   4   7   5      173.12      153.13     23.00 o 
   5   7   5     2450.58     2303.92     65.41 o 
   6   7   5      697.22      841.42     44.45 o 
   7   7   5      348.88      366.02     30.28 o 
   8   7   5     4005.41     4114.90     93.97 o 
   9   7   5    23892.30    22209.61    404.68 o 
  10   7   5        0.07       27.12     29.60 o 
  11   7   5       46.55       35.37     24.61 o 
  12   7   5      712.54      733.79     56.17 o 
  13   7   5     3311.27     3293.65    104.86 o 
  14   7   5       15.74       28.92     31.38 o 
  15   7   5       57.59       82.78     34.90 o 
  16   7   5     1276.86     1421.63    115.03 o 
  17   7   5       36.81      -33.06     33.06 o 
  18   7   5       42.15       52.33     42.99 o 
  19   7   5      975.19     1266.82     95.22 o 
  20   7   5      891.41      906.30    100.83 o 
  21   7   5     3159.78     3127.34    167.58 o 
  22   7   5      303.63      248.72     77.25 o 
  23   7   5      599.90      633.55    138.14 o 
  24   7   5      228.47      428.32    118.65 o 
   0   8   5     4670.58     4398.78    161.93 o 
   1   8   5     9971.41     8978.91    379.56 o 
   2   8   5        1.85        7.72     18.32 o 
   3   8   5     1225.87     1231.89     43.62 o 
   4   8   5      128.72      101.22     28.22 o 
   5   8   5      948.43     1054.70     54.84 o 
   6   8   5      299.11      240.25     33.16 o 
   7   8   5      100.35       79.14     22.82 o 
   8   8   5     2610.37     2542.46     89.63 o 
   9   8   5     5643.21     4868.31    465.11 o 
  10   8   5     3372.57     4048.62    195.64 o 
  11   8   5     1090.21     1072.36     90.74 o 
  12   8   5     1056.80     1103.07     76.05 o 
  13   8   5    11688.28    11521.00    226.16 o 
  14   8   5      342.93      333.70     47.17 o 
  15   8   5        0.05       28.05     33.77 o 
  16   8   5      256.95      380.54     55.65 o 
  17   8   5      461.73      407.03     59.59 o 
  18   8   5       43.51       15.75     40.89 o 
  19   8   5       26.65       18.20     42.63 o 
  20   8   5      148.29      204.47     63.92 o 
  21   8   5       56.88      208.10     75.66 o 
  22   8   5      770.22      680.33    108.11 o 
  23   8   5     1102.58     1570.28    350.03 o 
  24   8   5        2.76      135.48     93.98 o 
   1   9   5    47277.00    48168.13    663.72 o 
   2   9   5      575.95      560.01     73.19 o 
   3   9   5    13666.20    12933.91   1139.50 o 
   4   9   5     2316.32     2623.09     83.97 o 
   5   9   5        4.72        3.80     27.38 o 
   6   9   5      434.42      540.75     45.08 o 
   7   9   5       82.13       36.82     27.05 o 
   8   9   5     2123.54     2159.40     79.56 o 
   9   9   5    10544.25    10367.06    240.57 o 
  10   9   5       37.59       53.47     39.67 o 
  11   9   5      245.14      209.78     44.34 o 
  12   9   5      388.74      506.31     57.86 o 
  13   9   5      100.55       56.00     39.09 o 
  14   9   5      598.58      561.39     62.48 o 
  15   9   5      927.96      830.62     73.18 o 
  16   9   5      413.91      357.89     62.16 o 
  17   9   5      555.73      507.19     91.40 o 
  18   9   5     1738.50     1562.44    119.91 o 
  19   9   5       27.80        3.40     58.10 o 
  20   9   5     1364.89     1217.96    213.89 o 
  21   9   5      360.49      393.90     91.47 o 
  22   9   5     1854.79     2181.93    180.56 o 
  23   9   5     1459.72     1692.31    170.83 o 
  24   9   5       87.13      158.81     97.72 o 
   0  10   5      294.86      247.54     43.73 o 
   1  10   5    10404.44    11019.71    204.87 o 
   2  10   5      980.62     1110.42     91.58 o 
   3  10   5    21162.62    18479.66   2495.41 o 
   4  10   5     4172.96     2815.34   1144.61 o 
   5  10   5    24514.11    24491.68    455.82 o 
   6  10   5    13070.26    13534.08    286.20 o 
   7  10   5     1337.15     1260.48     66.93 o 
   8  10   5       34.74       32.42     29.87 o 
   9  10   5     3137.75     2884.88    115.88 o 
  10  10   5     1023.54     1257.77     89.78 o 
  11  10   5     1811.99     1829.18    124.09 o 
  12  10   5      235.91      135.91     76.88 o 
  13  10   5     6718.23     6420.05    221.94 o 
  14  10   5     1173.73     1316.72    113.38 o 
  15  10   5      656.42      708.78     81.23 o 
  16  10   5      623.35      828.98     88.58 o 
  17  10   5        1.12      -19.98     45.87 o 
  18  10   5      329.53      268.58     77.25 o 
  19  10   5       19.68       48.14     62.30 o 
  20  10   5       13.47       57.01     68.48 o 
  21  10   5      262.23      367.66     92.50 o 
  22  10   5      435.67      571.89    104.84 o 
  23  10   5      951.15     1025.59    133.95 o 
   1  11   5      564.56      598.80     42.50 o 
   2  11   5      777.10      864.15     52.30 o 
   3  11   5     1772.96     1894.96    102.06 o 
   4  11   5     1063.78     1214.07    140.99 o 
   5  11   5      223.10      153.73     34.64 o 
   6  11   5     1417.12     1324.50     76.75 o 
   7  11   5     2620.94     2559.79     89.62 o 
   8  11   5      128.00      152.66     44.93 o 
   9  11   5      359.54      373.08     67.57 o 
  10  11   5       28.25       -0.84     41.99 o 
  11  11   5      992.74      981.20     93.29 o 
  12  11   5       23.66       35.99     44.37 o 
  13  11   5      227.16      271.99     61.72 o 
  14  11   5     2564.95     2511.49    156.92 o 
  15  11   5      610.96      466.52    119.08 o 
  16  11   5      370.87      293.53     64.92 o 
  17  11   5        8.54      -43.26     43.26 o 
  18  11   5      469.44      535.53     96.70 o 
  19  11   5      691.00      865.54    118.38 o 
  20  11   5       69.73      149.59     75.41 o 
  21  11   5      444.81      525.13    100.52 o 
  22  11   5       48.28      174.26     78.01 o 
  23  11   5        8.21      145.64     79.32 o 
   0  12   5      194.62      357.22    129.78 o 
   1  12   5    13966.30    13968.76    236.17 o 
   2  12   5     4825.20     4672.97    143.04 o 
   3  12   5    14131.00    14075.51    334.13 o 
   4  12   5     2009.34     2181.23    141.34 o 
   5  12   5      126.50       82.21     28.38 o 
   6  12   5     1999.96     1768.54    280.61 o 
   7  12   5     6921.51     7091.94    214.73 o 
   8  12   5      872.88      824.40     89.85 o 
   9  12   5    24746.64    23930.52    637.07 o 
  10  12   5     2366.03     2245.50    179.07 o 
  11  12   5     1516.86     1388.47    113.28 o 
  12  12   5      157.80      138.46     54.85 o 
  13  12   5      420.81      394.98     71.22 o 
  14  12   5        1.06       22.72     47.99 o 
  15  12   5     2548.22     2431.91    202.88 o 
  16  12   5     2721.05     2837.72    160.37 o 
  17  12   5     1618.62     1827.50    160.55 o 
  18  12   5     1033.30     1536.20    372.71 o 
  19  12   5      398.46      551.35    101.81 o 
  20  12   5      433.39      536.28    110.61 o 
  21  12   5        8.94      117.47     77.33 o 
  22  12   5      657.29      953.54    129.49 o 
   1  13   5     4022.93     4096.27    120.64 o 
   2  13   5      106.33      109.60     48.53 o 
   3  13   5      294.33      197.72     57.03 o 
   4  13   5     1019.49     1260.97     92.58 o 
   5  13   5        1.05       68.37     46.73 o 
   6  13   5      550.02      636.35     95.97 o 
   7  13   5    13482.16    13424.12    817.91 o 
   8  13   5       99.02       95.11     52.85 o 
   9  13   5       64.15      -19.59     57.59 o 
  10  13   5     2218.92     2033.76    137.65 o 
  11  13   5     2947.82     2580.30    149.28 o 
  12  13   5     1128.96     1063.88    105.30 o 
  13  13   5     2332.93     2152.86    147.51 o 
  14  13   5        9.17      -19.16     48.51 o 
  15  13   5      298.56      237.09     61.65 o 
  16  13   5      562.29      490.54    146.62 o 
  17  13   5      327.23      416.36     90.30 o 
  18  13   5        0.02      181.34     73.76 o 
  19  13   5     1610.43     1797.67    217.98 o 
  20  13   5      377.20      429.79    111.81 o 
  21  13   5      815.87      866.07    124.00 o 
   0  14   5     1424.92     1398.65    290.19 o 
   1  14   5     2676.74     2683.90    150.58 o 
   2  14   5     1437.57     1399.91     96.55 o 
   3  14   5     7457.21     7561.40    202.83 o 
   4  14   5     4454.39     4371.53    149.17 o 
   5  14   5    14751.78    14218.34    309.35 o 
   6  14   5     1048.19     1152.07    105.14 o 
   7  14   5      617.83      575.22     82.08 o 
   8  14   5      115.29      126.25     58.95 o 
   9  14   5      112.15       68.50     65.93 o 
  10  14   5      482.64      307.95     70.94 o 
  11  14   5        3.50      -16.15     48.17 o 
  12  14   5      370.21      317.88     74.21 o 
  13  14   5     5412.41     5075.80    208.14 o 
  14  14   5       94.90       88.39     64.27 o 
  15  14   5     1372.79     1494.68    145.12 o 
  16  14   5      293.57      227.31     90.86 o 
  17  14   5      141.48      170.93     82.69 o 
  18  14   5       62.96       40.84     73.65 o 
  19  14   5      211.34      135.50    154.08 o 
  20  14   5       61.21      141.55     78.89 o 
  21  14   5      757.19      839.43    130.76 o 
   1  15   5     1951.85     2043.93    117.66 o 
   2  15   5      502.50      414.96     69.39 o 
   3  15   5       35.13       18.92     51.07 o 
   4  15   5     1757.84     1697.39    105.87 o 
   5  15   5     4244.35     4656.38    181.49 o 
   6  15   5     1321.04     1277.79    116.39 o 
   7  15   5     3537.99     3240.90    168.41 o 
   8  15   5      819.15      774.75     96.74 o 
   9  15   5        0.89      -10.78     50.10 o 
  10  15   5      665.80      649.44     88.87 o 
  11  15   5      611.61      621.22    129.95 o 
  12  15   5      142.97      483.72    417.63 o 
  13  15   5      544.66      512.67    119.77 o 
  14  15   5       82.57      179.51     76.22 o 
  15  15   5     1933.30     1728.26    159.00 o 
  16  15   5      234.06      159.24     80.16 o 
  17  15   5      485.31      540.90    128.62 o 
  18  15   5      605.33      840.47    129.19 o 
  19  15   5      624.87      603.18    109.71 o 
  20  15   5      472.73      451.24    105.80 o 
   0  16   5      227.14      315.11     99.26 o 
   1  16   5       70.86       19.42     54.61 o 
   2  16   5        3.17       -4.86     56.87 o 
   3  16   5     1204.97     1356.87    101.93 o 
   4  16   5     4292.50     4166.40    157.99 o 
   5  16   5     1323.64     1153.28    111.62 o 
   6  16   5       39.80        6.54     58.04 o 
   7  16   5     1143.43     1209.16    115.98 o 
   8  16   5     1028.13      945.30    108.72 o 
   9  16   5     3726.45     3541.69    238.78 o 
  10  16   5      276.43      331.78     75.55 o 
  11  16   5      939.86      849.47    102.33 o 
  12  16   5      499.89      424.19     86.35 o 
  13  16   5        0.10       36.92     55.49 o 
  14  16   5       15.21      135.28     82.78 o 
  15  16   5       26.86        3.41     71.16 o 
  16  16   5      254.69      224.23     93.90 o 
  17  16   5     1418.27     1025.50    136.42 o 
  18  16   5      402.21      396.09    136.07 o 
  19  16   5      117.37      240.73     92.46 o 
   1  17   5     1115.69     1341.92    115.29 o 
   2  17   5       41.78       27.66     56.01 o 
   3  17   5        2.55      -36.45     56.11 o 
   4  17   5      773.44      732.83    162.51 o 
   5  17   5        3.95       44.87     64.55 o 
   6  17   5      243.36      297.77     78.77 o 
   7  17   5     4816.14     4974.66    206.67 o 
   8  17   5        1.00      -17.54     58.96 o 
   9  17   5       45.07       60.84     62.15 o 
  10  17   5      387.34      390.67     85.67 o 
  11  17   5        0.27       59.85     61.63 o 
  12  17   5       97.36       57.99     59.57 o 
  13  17   5     2046.56     2273.62    184.00 o 
  14  17   5      152.77      201.84     88.06 o 
  15  17   5       44.32        3.41     73.01 o 
  16  17   5      309.20      407.39    100.26 o 
  17  17   5     1001.50      990.79    138.16 o 
  18  17   5      700.39      737.99    125.66 o 
   0  18   5       54.33      -66.57     83.84 o 
   1  18   5      400.39      351.80     79.75 o 
   2  18   5      625.43      637.06    125.06 o 
   3  18   5      301.91      211.32     88.07 o 
   4  18   5     1771.22     2165.69    160.18 o 
   5  18   5     1601.86     1560.29    139.13 o 
   6  18   5     1103.13     1118.26    122.28 o 
   7  18   5       65.85      113.19     70.35 o 
   8  18   5     2500.96     2670.26    176.83 o 
   9  18   5        2.74       10.06     87.91 o 
  10  18   5      176.45      124.79     66.11 o 
  11  18   5      312.63      336.57     77.35 o 
  12  18   5      334.09      472.43    104.80 o 
  13  18   5      113.20      -45.83     93.58 o 
  14  18   5      474.67      696.46    120.79 o 
  15  18   5     1895.59     1929.05    181.10 o 
  16  18   5      380.16      605.52    131.70 o 
  17  18   5        6.29      184.68     99.18 o 
   1  19   5        4.35      -39.24     63.16 o 
   2  19   5        0.17      -69.98     69.98 o 
   3  19   5      201.81      272.60    100.68 o 
   4  19   5      434.95      429.71     99.40 o 
   5  19   5      892.27     1005.35    123.23 o 
   6  19   5      901.97     1039.11    122.26 o 
   7  19   5     1297.51      995.88    122.66 o 
   8  19   5      142.11      330.27     91.94 o 
   9  19   5      187.97       66.83     77.29 o 
  10  19   5       18.76        2.95     70.33 o 
  11  19   5      338.78      433.24    101.23 o 
  12  19   5       47.15      155.13     88.39 o 
  13  19   5        6.14      -29.24     74.68 o 
  14  19   5        0.94      171.15     88.09 o 
  15  19   5       82.01      279.06     98.32 o 
   0  20   5     1583.18     1916.15    203.62 o 
   1  20   5     1652.52     1483.48    195.64 o 
   2  20   5      678.04      836.39    123.62 o 
   3  20   5      583.84      444.07    109.78 o 
   4  20   5       61.14       -2.88     96.95 o 
   5  20   5       38.13       31.21     83.31 o 
   6  20   5      168.16      114.88     85.02 o 
   7  20   5       61.54      147.50     85.96 o 
   8  20   5     3979.22     3499.11    225.06 o 
   9  20   5     2024.61     2296.72    179.58 o 
  10  20   5     2548.80     2594.08    240.94 o 
  11  20   5        4.06      128.04    109.16 o 
  12  20   5      874.93      899.75    162.01 o 
  13  20   5      156.15      159.12     90.59 o 
  14  20   5       25.43       22.19     82.83 o 
   1  21   5     1036.70     1058.01    256.31 o 
   2  21   5       17.76      -82.13     82.13 o 
   3  21   5      252.91       70.97     97.44 o 
   4  21   5      362.29      418.06    109.73 o 
   5  21   5      171.98       60.63    113.62 o 
   6  21   5      260.41      170.44     98.58 o 
   7  21   5       14.05      -26.04    119.76 o 
   8  21   5       82.35       80.17     93.62 o 
   9  21   5      321.85      598.36    146.58 o 
  10  21   5        5.25       95.52    115.26 o 
  11  21   5     1546.24     1695.76    214.16 o 
  12  21   5      109.00      153.15    121.85 o 
   0  22   5       73.79      -22.52    169.46 o 
   1  22   5      387.47      458.52    156.44 o 
   2  22   5      395.15      287.01    111.17 o 
   3  22   5       85.08        3.02     96.81 o 
   4  22   5     3582.19     3866.46    236.59 o 
   5  22   5     3640.82     3657.82    233.52 o 
   6  22   5      336.00      154.70    103.40 o 
   7  22   5      108.23       20.93     98.06 o 
   8  22   5      772.66      676.28    161.36 o 
   9  22   5       10.43      256.90    128.51 o 
  10  22   5        5.51       81.23    125.42 o 
   1  23   5      359.96      105.54    201.38 o 
   2  23   5      893.65      713.04    249.55 o 
   3  23   5      645.34      487.27    127.32 o 
   4  23   5       54.92       31.48    102.05 o 
   5  23   5      976.55      806.56    142.01 o 
   6  23   5      139.20       31.19    104.14 o 
   7  23   5      348.07      181.97    144.77 o 
   0   0   6    33083.50    33656.72    802.39 o 
   1   0   6   108336.78   107873.55   1753.75 o 
   2   0   6    37133.22    37057.69    706.48 o 
   3   0   6     3516.77     3473.92    129.37 o 
   4   0   6    27454.65    29760.69    607.68 o 
   5   0   6     4301.93     3523.81   1067.97 o 
   6   0   6    38585.78     7267.49  15543.06 o 
   7   0   6    13220.23    13543.21    296.79 o 
   8   0   6    20678.69    21543.83    449.88 o 
   9   0   6    43339.43    41914.99    829.04 o 
  10   0   6     1046.07     1176.79     74.17 o 
  11   0   6       94.67      106.81     33.55 o 
  12   0   6     1543.84     1791.49     96.27 o 
  13   0   6        2.85      -36.56     38.39 o 
  14   0   6     2907.81     3265.88    132.12 o 
  15   0   6     2933.63     2828.95    126.85 o 
  16   0   6       32.08       21.10     40.75 o 
  17   0   6     7159.54     6946.12    299.76 o 
  18   0   6     3182.22     3266.82    243.26 o 
  19   0   6       34.69      -26.31     63.03 o 
  20   0   6      127.68       15.13     51.84 o 
  21   0   6      237.09      378.71     80.94 o 
  22   0   6      713.03      801.34    107.92 o 
  23   0   6      446.10      628.67    179.68 o 
  24   0   6      572.62      762.91    147.57 o 
  25   0   6      846.54     1039.11    214.52 o 
   1   1   6    22115.93    22634.31    294.15 o 
   2   1   6        6.68       -6.62     12.19 o 
   3   1   6     5475.86     5351.46    109.55 o 
   4   1   6     4055.31     3368.66    157.92 o 
   5   1   6      394.47      375.99     28.28 o 
   6   1   6     1592.72     1678.89    262.23 o 
   7   1   6      655.61      780.86     37.75 o 
   8   1   6    10512.41    10300.18    171.09 o 
   9   1   6    11408.32    12695.97    206.87 o 
  10   1   6      303.68      300.99     29.40 o 
  11   1   6     2243.82     2071.57     65.03 o 
  12   1   6     1366.61     1294.64     59.31 o 
  13   1   6     2465.57     2265.69     75.61 o 
  14   1   6    13464.19    13310.83    235.51 o 
  15   1   6      185.85      173.05     33.82 o 
  16   1   6      285.39      273.95     41.09 o 
  17   1   6     1010.23     1038.14     70.97 o 
  18   1   6       13.75       24.78     37.15 o 
  19   1   6      580.11      495.57     57.20 o 
  20   1   6       11.37       29.62     37.31 o 
  21   1   6      467.20      526.60     65.63 o 
  22   1   6      225.93      272.70     54.27 o 
  23   1   6     1010.74     1070.26    110.93 o 
  24   1   6       27.62      143.16     82.91 o 
  25   1   6       59.65      171.42     82.56 o 
   0   2   6    85231.95    86632.34   1605.63 o 
   1   2   6     3154.16     2878.72     58.00 o 
   2   2   6     2132.19     1925.59     50.65 o 
   3   2   6    62775.36    62268.07    773.05 o 
   4   2   6    49578.76    50690.57   1366.22 o 
   5   2   6    57961.57    56670.04   1337.42 o 
   6   2   6    19768.45    20157.68    314.67 o 
   7   2   6      173.48      224.37     21.78 o 
   8   2   6     9944.53     9717.35    219.34 o 
   9   2   6     6365.06     6288.21    120.79 o 
  10   2   6     5206.73     5628.24    115.20 o 
  11   2   6      180.69      153.67     25.57 o 
  12   2   6     6925.18     6706.42    148.56 o 
  13   2   6     9907.02     9562.55    222.50 o 
  14   2   6      177.69      212.89     31.83 o 
  15   2   6        5.60      -16.52     26.45 o 
  16   2   6     2045.92     2022.22     92.60 o 
  17   2   6     1967.41     1753.32     90.66 o 
  18   2   6     1109.21     1304.73     82.08 o 
  19   2   6     3273.35     2920.61    138.33 o 
  20   2   6      501.90      447.57     78.78 o 
  21   2   6      503.27      554.89     64.52 o 
  22   2   6      200.73      210.28     53.43 o 
  23   2   6     1019.68     1215.24     96.80 o 
  24   2   6      752.87      874.86    114.35 o 
  25   2   6      829.23      823.74    118.42 o 
   1   3   6      274.73      225.15     19.61 o 
   2   3   6     7757.02     8016.71    110.60 o 
   3   3   6     4278.82     4434.32    118.08 o 
   4   3   6     2916.91     2780.64    121.51 o 
   5   3   6      384.12      215.97     27.47 o 
   6   3   6       26.83       36.58     22.66 o 
   7   3   6     2229.44     2607.26     78.44 o 
   8   3   6      800.52      973.17     43.67 o 
   9   3   6      478.69      494.79     35.56 o 
  10   3   6     4542.60     4146.63     78.83 o 
  11   3   6     3094.57     3291.68     70.76 o 
  12   3   6     2150.59     2205.78     60.31 o 
  13   3   6     1147.80     1148.00     72.88 o 
  14   3   6    11347.44    10966.01    213.88 o 
  15   3   6      511.02      486.09     51.12 o 
  16   3   6       36.54       12.70     32.19 o 
  17   3   6      314.23      334.40     48.63 o 
  18   3   6      343.21      288.31     47.43 o 
  19   3   6     1437.79     1334.35     86.52 o 
  20   3   6     1728.72     1692.17    112.66 o 
  21   3   6        4.99      -22.41     42.49 o 
  22   3   6       17.10       67.50     44.66 o 
  23   3   6      414.90      588.73     97.24 o 
  24   3   6      541.85      418.54    114.53 o 
  25   3   6       60.33      128.22     71.96 o 
   0   4   6    25870.37    27913.90    425.25 o 
   1   4   6     1528.84     1448.67     33.55 o 
   2   4   6    13136.62    13572.30    189.13 o 
   3   4   6      386.21      391.76     22.66 o 
   4   4   6     3482.36     3351.63    186.74 o 
   5   4   6       49.56       30.52     22.40 o 
   6   4   6     3733.65     3548.87     84.61 o 
   7   4   6     1038.72     1188.11     81.47 o 
   8   4   6    15224.59    15200.75    219.29 o 
   9   4   6     7647.30     7074.68    224.22 o 
  10   4   6     3026.13     3179.97     68.75 o 
  11   4   6      280.29      382.56     28.88 o 
  12   4   6       97.68      112.12     25.37 o 
  13   4   6     3123.94     3181.71     99.05 o 
  14   4   6       79.13       53.41     32.93 o 
  15   4   6     8232.33     7739.31    193.69 o 
  16   4   6     2223.69     2001.16     93.81 o 
  17   4   6     2419.76     2562.95    105.00 o 
  18   4   6     1322.31     1423.65     86.53 o 
  19   4   6      202.95      200.69     46.96 o 
  20   4   6      375.65      268.03     55.74 o 
  21   4   6      221.96      232.97     56.91 o 
  22   4   6      135.36      147.46     61.34 o 
  23   4   6        6.75       60.16     52.57 o 
  24   4   6      936.15      847.94    121.24 o 
  25   4   6      248.92      335.31    108.09 o 
   1   5   6      270.85      213.25     21.85 o 
   2   5   6    13017.06    12854.34    182.28 o 
   3   5   6     2189.54     2172.50    103.25 o 
   4   5   6    15469.71    15445.89    201.36 o 
   5   5   6     1207.44     1295.24     55.91 o 
   6   5   6      503.38      398.37     37.72 o 
   7   5   6      352.09      396.62     35.13 o 
   8   5   6     8734.49     8878.17    144.71 o 
   9   5   6     3827.93     3654.97    198.67 o 
  10   5   6     4376.40     4129.41     93.18 o 
  11   5   6        0.24      -16.27     16.67 o 
  12   5   6      589.11      597.84     53.31 o 
  13   5   6     9195.27     9135.51    201.69 o 
  14   5   6      690.50      660.79     56.79 o 
  15   5   6     1912.17     1985.14     95.24 o 
  16   5   6      391.55      411.39     51.14 o 
  17   5   6       24.08       32.13     33.83 o 
  18   5   6     1738.60     1844.55     99.41 o 
  19   5   6      652.04      592.98     63.00 o 
  20   5   6      263.10      235.92     55.16 o 
  21   5   6      741.70      741.98     91.68 o 
  22   5   6       19.22       -6.73     53.06 o 
  23   5   6      585.60      531.64     96.47 o 
  24   5   6       98.54      152.66     85.62 o 
  25   5   6        3.37      114.19     71.74 o 
   0   6   6     8874.26    10069.45    232.79 o 
   1   6   6    25729.41    25952.77    342.04 o 
   2   6   6      285.22      351.61     25.53 o 
   3   6   6       95.91       95.03     16.22 o 
   4   6   6     3257.29     3404.90     72.18 o 
   5   6   6      251.22      268.02     30.90 o 
   6   6   6     8294.25     8792.97    141.39 o 
   7   6   6     9554.71    10062.11    159.42 o 
   8   6   6     9040.51     9435.08    195.51 o 
   9   6   6     7446.99     7410.94    131.86 o 
  10   6   6       67.60       56.74     23.49 o 
  11   6   6     5167.31     5615.72    225.74 o 
  12   6   6     3054.32     2999.45    190.20 o 
  13   6   6     1216.81     1116.46     70.44 o 
  14   6   6        7.16       24.75     32.83 o 
  15   6   6      122.94       76.71     34.12 o 
  16   6   6     3945.28     3923.60    122.61 o 
  17   6   6     1499.68     1728.79     94.51 o 
  18   6   6     1520.66     1653.29     93.80 o 
  19   6   6     2070.87     2141.12    121.07 o 
  20   6   6     3942.97     4186.93    151.94 o 
  21   6   6        9.75       72.84     47.23 o 
  22   6   6      144.70      161.60     73.21 o 
  23   6   6      543.32      568.52    106.97 o 
  24   6   6      623.06      748.04    118.86 o 
  25   6   6      476.95      563.43    112.55 o 
   1   7   6      671.98      825.39     41.70 o 
   2   7   6      930.68      939.67     60.06 o 
   3   7   6     4308.05     4094.96     75.79 o 
   4   7   6       30.13       28.07     18.29 o 
   5   7   6      400.46      432.40     31.03 o 
   6   7   6      841.92      873.93     40.66 o 
   7   7   6        6.61        6.49     15.02 o 
   8   7   6    13563.83    14565.97    220.24 o 
   9   7   6      281.24      304.15     46.99 o 
  10   7   6       18.92       -0.73     20.00 o 
  11   7   6     1826.28     1885.26    137.78 o 
  12   7   6     3323.66     2912.16    311.05 o 
  13   7   6      194.08      156.82     37.93 o 
  14   7   6     3133.64     3159.42    106.65 o 
  15   7   6      255.80      271.59     45.15 o 
  16   7   6     1213.89     1276.22     81.61 o 
  17   7   6      529.44      393.38     59.49 o 
  18   7   6      711.41      680.59     74.91 o 
  19   7   6        1.39       28.55     41.94 o 
  20   7   6       14.57       63.49     45.84 o 
  21   7   6      402.81      486.30     69.30 o 
  22   7   6       10.23       25.51     66.71 o 
  23   7   6       62.72      145.36     72.62 o 
  24   7   6      190.76      290.00     88.23 o 
   0   8   6    10207.98    10569.93    309.94 o 
   1   8   6     8539.04     9055.86    248.05 o 
   2   8   6    25571.51    26100.71    376.99 o 
   3   8   6       15.84       37.50     19.41 o 
   4   8   6     7102.39     7224.89    137.17 o 
   5   8   6     4863.21     4931.02     98.73 o 
   6   8   6     5637.74     5817.43    111.42 o 
   7   8   6      302.40      258.56     32.89 o 
   8   8   6     1538.32     1522.25     57.51 o 
   9   8   6     1839.91     1696.29     79.67 o 
  10   8   6      439.37      246.63     92.95 o 
  11   8   6       98.04       66.61     24.82 o 
  12   8   6     3013.90     3123.85    112.10 o 
  13   8   6     8917.38     8744.20    189.65 o 
  14   8   6      385.83      333.05     48.15 o 
  15   8   6     1007.80     1074.53     74.93 o 
  16   8   6      219.68      180.62     48.03 o 
  17   8   6      263.85      291.73     55.25 o 
  18   8   6     2457.00     2420.96    129.16 o 
  19   8   6     1807.28     1796.97    115.40 o 
  20   8   6      810.81      764.68     80.71 o 
  21   8   6     1540.15     1404.41    122.67 o 
  22   8   6      444.65      436.84    125.23 o 
  23   8   6     1570.75     1795.42    444.41 o 
  24   8   6      250.07      258.89    111.40 o 
   1   9   6       22.71       -3.43     19.97 o 
   2   9   6     3111.21     3352.74    110.06 o 
   3   9   6        2.56       15.26     19.53 o 
   4   9   6     3550.79     3692.58     91.51 o 
   5   9   6     2594.30     2962.97     84.07 o 
   6   9   6      281.49      352.38     37.25 o 
   7   9   6      134.91      143.63     31.24 o 
   8   9   6     1705.12     1639.31     78.36 o 
   9   9   6     2922.09     2979.69     96.77 o 
  10   9   6      223.95      213.65     39.05 o 
  11   9   6      152.82      121.39     39.13 o 
  12   9   6        8.58      -11.10     28.39 o 
  13   9   6       48.21       33.11     32.34 o 
  14   9   6      604.88      742.66     85.08 o 
  15   9   6     1077.03     1062.17     83.40 o 
  16   9   6      804.37      982.23     83.78 o 
  17   9   6      208.88      248.52     54.46 o 
  18   9   6       81.11       77.80     47.07 o 
  19   9   6       14.30        7.94     47.53 o 
  20   9   6      140.16      195.76     78.06 o 
  21   9   6        1.31       97.51     69.35 o 
  22   9   6      137.67      208.75     81.98 o 
  23   9   6        5.27      169.88    102.26 o 
   0  10   6      535.41      577.86    100.49 o 
   1  10   6     2298.02     2545.38     79.10 o 
   2  10   6       51.31       41.92     21.19 o 
   3  10   6      491.44      378.43     83.58 o 
   4  10   6    11140.37    10817.14    224.88 o 
   5  10   6    21195.34    21020.37    328.02 o 
   6  10   6      230.90      323.81     38.94 o 
   7  10   6     1175.40     1237.21     62.66 o 
   8  10   6       93.75       92.83     36.50 o 
   9  10   6     1040.41      987.16     72.27 o 
  10  10   6     1629.31     1678.98     94.59 o 
  11  10   6        8.81      -31.55     34.40 o 
  12  10   6     4743.81     4725.81    162.43 o 
  13  10   6      217.50      219.65     54.01 o 
  14  10   6     1481.78     1430.57    107.27 o 
  15  10   6      642.81      605.94     78.36 o 
  16  10   6     5059.85     5076.83    185.68 o 
  17  10   6        0.42       11.79     50.14 o 
  18  10   6        5.40       -0.75     48.07 o 
  19  10   6       17.09      -10.21     59.93 o 
  20  10   6     1764.93     2170.96    235.08 o 
  21  10   6       63.32      174.20     77.71 o 
  22  10   6        0.32       84.70     72.25 o 
  23  10   6      129.30      222.57     81.23 o 
   1  11   6     1772.80     2106.89    141.17 o 
   2  11   6     1077.52     1034.20     56.22 o 
   3  11   6      262.19      333.19     47.26 o 
   4  11   6      461.53      409.89     49.58 o 
   5  11   6      120.37      131.14     31.79 o 
   6  11   6     3086.67     3107.99    106.24 o 
   7  11   6      231.20      331.45     50.09 o 
   8  11   6      657.09      621.36     63.58 o 
   9  11   6     5482.75     5256.37    149.62 o 
  10  11   6     8710.52     8623.74    260.07 o 
  11  11   6      410.64      386.83     61.71 o 
  12  11   6      526.27      512.65     67.25 o 
  13  11   6       52.81       -2.27     39.76 o 
  14  11   6      465.26      453.36     70.00 o 
  15  11   6      326.73      280.05     62.16 o 
  16  11   6      236.49      280.31     62.93 o 
  17  11   6       13.36       92.90     56.65 o 
  18  11   6      169.86      142.77     61.17 o 
  19  11   6       42.57      115.73     70.45 o 
  20  11   6      780.12      793.00    118.18 o 
  21  11   6       23.90      140.40     77.47 o 
  22  11   6        8.62      210.98     81.95 o 
   0  12   6    19453.90    19907.83    542.64 o 
   1  12   6     6386.55     6563.14    136.88 o 
   2  12   6     4540.60     4366.22    132.36 o 
   3  12   6    15876.09    16017.88    324.24 o 
   4  12   6     8422.72     9018.27    213.63 o 
   5  12   6      102.81      111.75     37.26 o 
   6  12   6      118.59      142.41     42.89 o 
   7  12   6     7858.08     7844.99    187.29 o 
   8  12   6      345.35      452.19     63.21 o 
   9  12   6      644.12      587.99     68.60 o 
  10  12   6      700.22      522.38    108.84 o 
  11  12   6       84.24       49.22     44.22 o 
  12  12   6        3.38      -39.90     39.90 o 
  13  12   6     1070.84      989.85     92.49 o 
  14  12   6      344.19      246.76     60.11 o 
  15  12   6      251.16      304.21     67.24 o 
  16  12   6      196.68      228.88     60.97 o 
  17  12   6      156.95      159.65     61.84 o 
  18  12   6     3120.37     3205.02    436.74 o 
  19  12   6      122.21      286.38     83.91 o 
  20  12   6        0.08      108.44     89.60 o 
  21  12   6        0.27       48.62    105.15 o 
  22  12   6      383.28      341.86    117.87 o 
   1  13   6      324.62      390.92     49.70 o 
   2  13   6     2842.73     2572.30    101.03 o 
   3  13   6     8933.88     9131.72    200.86 o 
   4  13   6     4938.68     5060.50    139.97 o 
   5  13   6      147.31      101.54     50.35 o 
   6  13   6     7036.05     6951.23    197.91 o 
   7  13   6     1187.63     1309.16     95.73 o 
   8  13   6       35.02       81.95     45.83 o 
   9  13   6        2.06      -12.90     41.28 o 
  10  13   6     3688.42     3788.08    162.53 o 
  11  13   6     2494.31     2304.24    126.99 o 
  12  13   6     1851.26     1808.56    144.72 o 
  13  13   6     1357.75     1307.87    106.56 o 
  14  13   6       98.13       91.99     51.96 o 
  15  13   6      110.23       36.01     49.02 o 
  16  13   6      111.98       65.94     56.05 o 
  17  13   6      203.67      199.24     81.29 o 
  18  13   6        1.41       57.29     70.67 o 
  19  13   6      536.31      577.23    110.75 o 
  20  13   6      685.26      860.40    127.44 o 
  21  13   6       85.05      317.61     96.03 o 
   0  14   6      165.52       93.44    179.90 o 
   1  14   6      962.62      976.12     89.95 o 
   2  14   6      609.02      636.29     62.60 o 
   3  14   6      314.28      255.04     50.98 o 
   4  14   6      168.71       68.42     48.28 o 
   5  14   6     1799.39     1714.09    107.67 o 
   6  14   6        0.62       46.57     46.75 o 
   7  14   6      862.90      770.49     78.03 o 
   8  14   6      104.39      111.68     60.41 o 
   9  14   6     8143.98     8234.47    284.97 o 
  10  14   6      195.49      163.19     54.64 o 
  11  14   6     1344.65     1231.35    103.16 o 
  12  14   6      189.20      111.22     56.25 o 
  13  14   6      273.60      188.30     66.04 o 
  14  14   6        4.97      -20.20     56.99 o 
  15  14   6       44.84       15.25     53.11 o 
  16  14   6      295.85      325.58     91.94 o 
  17  14   6     4818.02     4563.80    265.29 o 
  18  14   6      900.38      798.04    123.20 o 
  19  14   6     2714.71     2830.59    209.20 o 
  20  14   6        0.66      139.22     80.40 o 
   1  15   6       27.58      -13.00     48.41 o 
   2  15   6      285.94      366.61     69.07 o 
   3  15   6      921.85     1121.25    114.26 o 
   4  15   6      130.92       89.05     45.07 o 
   5  15   6      942.66     1163.08     94.23 o 
   6  15   6      671.63      663.94     78.33 o 
   7  15   6      498.92      471.37     70.28 o 
   8  15   6     3448.17     3298.18    143.96 o 
   9  15   6     3885.27     3746.42    165.25 o 
  10  15   6      374.18      339.65     63.04 o 
  11  15   6       31.90       61.96     53.55 o 
  12  15   6       23.00       49.90     54.87 o 
  13  15   6      749.04      721.35     88.85 o 
  14  15   6      234.52      356.27     72.16 o 
  15  15   6       27.64      116.13     89.86 o 
  16  15   6      110.85      279.15     82.93 o 
  17  15   6     1225.96     1393.15    151.31 o 
  18  15   6      143.77      256.60     85.81 o 
  19  15   6       26.80      155.57     78.62 o 
  20  15   6      809.50     1006.81    137.67 o 
   0  16   6      182.02      149.43     81.78 o 
   1  16   6     1036.37     1280.59    100.68 o 
   2  16   6     4114.10     4351.63    160.69 o 
   3  16   6     1087.79     1382.98    197.10 o 
   4  16   6     4294.49     4498.29    223.19 o 
   5  16   6    11084.32    11426.45    286.26 o 
   6  16   6       46.55      109.21     52.57 o 
   7  16   6     1814.49     1590.32    113.55 o 
   8  16   6      723.85      904.61    107.15 o 
   9  16   6        8.05       52.60     48.79 o 
  10  16   6      194.04      286.79     66.61 o 
  11  16   6       26.00        5.94     48.39 o 
  12  16   6     1647.54     1520.22    177.69 o 
  13  16   6     6560.56     6931.80    231.06 o 
  14  16   6      755.26     1037.79    128.41 o 
  15  16   6     1285.42     1361.22    145.62 o 
  16  16   6      259.69      304.54     93.96 o 
  17  16   6      105.15      141.24     80.41 o 
  18  16   6      135.57       27.04     78.35 o 
  19  16   6       20.15       98.47     77.93 o 
   1  17   6       75.98      147.25     62.08 o 
   2  17   6      418.21      357.96     77.37 o 
   3  17   6      345.15      293.19     81.73 o 
   4  17   6       35.65       74.15     89.67 o 
   5  17   6      193.69      226.03     73.14 o 
   6  17   6      322.37      424.73     89.51 o 
   7  17   6      302.45      317.51     67.73 o 
   8  17   6       57.49       -4.79     51.07 o 
   9  17   6      833.70      764.58     92.17 o 
  10  17   6      378.47      597.92     84.22 o 
  11  17   6      250.60      286.58     68.55 o 
  12  17   6      155.33       80.22     67.95 o 
  13  17   6       18.42       14.10     56.02 o 
  14  17   6       70.79      123.47     81.92 o 
  15  17   6        0.11       78.79     81.29 o 
  16  17   6      600.11      674.72    134.85 o 
  17  17   6      440.53      627.43    118.48 o 
  18  17   6      121.66      259.84     96.03 o 
   0  18   6     8242.90     8291.39    565.58 o 
   1  18   6     3517.29     3431.98    159.06 o 
   2  18   6      510.92      661.35    110.25 o 
   3  18   6       24.64       54.34     80.47 o 
   4  18   6        6.20      279.57    233.98 o 
   5  18   6      602.97      572.12    101.72 o 
   6  18   6     1026.43      953.55    118.39 o 
   7  18   6      197.26      333.02     87.32 o 
   8  18   6     2667.27     2469.82    172.73 o 
   9  18   6     5341.57     5358.08    213.89 o 
  10  18   6       37.10       -4.21     91.26 o 
  11  18   6      109.45      112.16     63.82 o 
  12  18   6      996.71     1026.97    109.64 o 
  13  18   6        0.36       79.04     82.13 o 
  14  18   6     1081.25     1230.18    146.83 o 
  15  18   6      964.67     1032.78    142.08 o 
  16  18   6      375.55      651.40    131.31 o 
   1  19   6      626.24      472.07    100.31 o 
   2  19   6     1877.20     1841.19    154.69 o 
   3  19   6      330.54      168.76     89.19 o 
   4  19   6     2263.92     1978.55    191.77 o 
   5  19   6      276.62      300.32     88.62 o 
   6  19   6     2712.17     2750.86    184.43 o 
   7  19   6      205.85      113.37    107.22 o 
   8  19   6        0.22      161.10     82.68 o 
   9  19   6     1274.52     1067.29    124.99 o 
  10  19   6     2793.55     2682.66    186.25 o 
  11  19   6        1.63       11.08     69.86 o 
  12  19   6      828.56      859.89    134.22 o 
  13  19   6      412.80      409.21    155.80 o 
  14  19   6       14.72       28.63    125.78 o 
  15  19   6      172.25      379.78    102.47 o 
   0  20   6      159.27      244.07    179.14 o 
   1  20   6     2042.90     2130.18    214.48 o 
   2  20   6     3591.86     4132.69    419.60 o 
   3  20   6       77.11      -81.94     81.94 o 
   4  20   6     1071.05     1208.50    136.03 o 
   5  20   6     2197.62     2436.82    180.99 o 
   6  20   6       24.24      -29.91     77.13 o 
   7  20   6      508.79      468.62    105.78 o 
   8  20   6     1758.27     1464.61    151.37 o 
   9  20   6      169.19      275.85     89.20 o 
  10  20   6        9.04      170.60     87.96 o 
  11  20   6        8.79      -20.26     97.36 o 
  12  20   6       72.81      335.49    123.62 o 
  13  20   6     1839.02     1761.83    449.74 o 
  14  20   6      992.34     1124.54    143.53 o 
   1  21   6      109.99     -119.50    119.50 o 
   2  21   6       10.57       88.06     96.20 o 
   3  21   6     1922.55     2134.43    180.80 o 
   4  21   6      867.76     1190.85    145.00 o 
   5  21   6      149.62       35.16     96.68 o 
   6  21   6       28.36      -43.65     85.87 o 
   7  21   6      277.34      198.60    126.97 o 
   8  21   6      271.19      176.54     95.59 o 
   9  21   6      115.10      131.29     91.76 o 
  10  21   6        2.85      -62.16    138.72 o 
  11  21   6     1236.23     1333.62    195.16 o 
  12  21   6      222.29      154.73    188.02 o 
   0  22   6       18.48       33.27    169.82 o 
   1  22   6      864.99      930.77    176.43 o 
   2  22   6     1856.05     1516.69    208.75 o 
   3  22   6     3171.95     3517.15    224.52 o 
   4  22   6        0.73      -38.20     97.08 o 
   5  22   6     3300.21     3158.48    218.07 o 
   6  22   6      173.61      123.40     92.79 o 
   7  22   6      238.66      101.23    100.07 o 
   8  22   6      184.23       57.43    151.86 o 
   9  22   6       89.69      240.23    136.24 o 
   1  23   6      629.45      480.25    164.00 o 
   2  23   6      847.41     1032.76    192.49 o 
   3  23   6        9.82     -112.17    112.17 o 
   4  23   6      780.49      768.44    136.83 o 
   5  23   6      119.32      -77.08     94.49 o 
   6  23   6      320.93      317.21    115.64 o 
   1   1   7     4968.50     4858.70     83.66 o 
   2   1   7       13.29        2.58     12.07 o 
   3   1   7     6158.88     6334.57    101.84 o 
   4   1   7     2734.89     2461.70     61.40 o 
   5   1   7     4949.58     4899.63    108.05 o 
   6   1   7     7409.43     6948.53    147.24 o 
   7   1   7     1414.27     1438.36     55.66 o 
   8   1   7     8536.13     8479.97    270.55 o 
   9   1   7      625.82      575.48     36.26 o 
  10   1   7      160.82      116.15     22.23 o 
  11   1   7       42.36       30.07     19.39 o 
  12   1   7        6.28      -15.14     23.89 o 
  13   1   7      899.26      912.55     53.66 o 
  14   1   7      232.78      195.29     33.34 o 
  15   1   7      594.89      561.63     57.05 o 
  16   1   7     6852.63     6353.81    232.82 o 
  17   1   7     1575.92     1646.55    102.73 o 
  18   1   7     1353.94     1264.15     93.67 o 
  19   1   7       80.54       95.47     55.06 o 
  20   1   7     1281.65     1255.55     89.44 o 
  21   1   7      384.24      504.21     87.35 o 
  22   1   7      579.80      630.08     69.92 o 
  23   1   7       61.86       79.27     45.97 o 
  24   1   7       73.25      229.51     85.70 o 
  25   1   7      197.81      384.95    136.03 o 
   0   2   7    75942.95    73515.93   1374.57 o 
   1   2   7     2407.33     2385.12     53.74 o 
   2   2   7      223.10      235.96     20.47 o 
   3   2   7     1903.62     2077.65     51.37 o 
   4   2   7     5803.62     5772.08    236.13 o 
   5   2   7    18402.50    20699.98    442.23 o 
   6   2   7     1264.51     1087.96     58.26 o 
   7   2   7     3069.64     2898.38     71.59 o 
   8   2   7     6176.64     6172.49    165.62 o 
   9   2   7      130.34      130.70     21.16 o 
  10   2   7     6061.03     5826.28    156.09 o 
  11   2   7     4446.96     4302.53    122.66 o 
  12   2   7      694.15      765.61     47.05 o 
  13   2   7      246.36      234.51     33.60 o 
  14   2   7       99.06       36.03     33.77 o 
  15   2   7     2027.93     1946.48     89.55 o 
  16   2   7     1020.05     1007.89     69.08 o 
  17   2   7     1902.07     1971.42     95.35 o 
  18   2   7     1150.91     1130.98     89.12 o 
  19   2   7     1430.72     1528.76    120.47 o 
  20   2   7      162.31      114.51     49.54 o 
  21   2   7     1797.92     1722.81    106.18 o 
  22   2   7       27.51      109.41     49.80 o 
  23   2   7      224.16      478.91     87.92 o 
  24   2   7      371.73      537.65     94.35 o 
  25   2   7      102.89      190.08     72.15 o 
   1   3   7     7220.87     6995.77    161.38 o 
   2   3   7       31.70       15.52     13.41 o 
   3   3   7    17105.06    16990.86    224.89 o 
   4   3   7     3253.30     2991.89     81.30 o 
   5   3   7      150.50      128.44     23.61 o 
   6   3   7     3093.74     2965.92     83.40 o 
   7   3   7     7285.46     7521.88    155.88 o 
   8   3   7     2338.66     2124.54     80.58 o 
   9   3   7      126.28       50.94     35.60 o 
  10   3   7     1747.68     1966.07     61.27 o 
  11   3   7     2268.78     2446.23     71.48 o 
  12   3   7     4344.33     4328.69     96.95 o 
  13   3   7    14126.84    13528.27    245.61 o 
  14   3   7     1104.67      967.51     67.39 o 
  15   3   7     1261.10     1319.71     76.55 o 
  16   3   7     3619.57     3225.92    116.95 o 
  17   3   7       39.75       20.48     33.26 o 
  18   3   7       54.24      134.30     40.88 o 
  19   3   7      493.71      509.61     67.24 o 
  20   3   7       14.13       80.27     46.05 o 
  21   3   7       24.18       87.06     48.40 o 
  22   3   7      402.60      286.78     57.18 o 
  23   3   7       80.52       76.98     50.01 o 
  24   3   7       46.96       46.46     62.84 o 
  25   3   7        0.59      173.82    149.88 o 
   0   4   7     1158.64     1282.50     47.62 o 
   1   4   7    22880.67    22368.06    248.27 o 
   2   4   7     8445.42     8302.90    110.79 o 
   3   4   7     3833.37     3463.79     97.99 o 
   4   4   7    22624.62    21222.12    316.81 o 
   5   4   7    37755.00    36705.59    517.93 o 
   6   4   7     2177.68     2129.93     67.14 o 
   7   4   7     1589.10     1210.11     56.96 o 
   8   4   7     1096.72      987.35     53.36 o 
   9   4   7    11677.37    11066.85    498.21 o 
  10   4   7     1718.08     1794.43     69.98 o 
  11   4   7     9559.97     9502.86    509.30 o 
  12   4   7      393.58      451.38     62.54 o 
  13   4   7     1023.34     1015.74     65.67 o 
  14   4   7    35141.50    33695.20    517.62 o 
  15   4   7     7305.39     7371.35    169.88 o 
  16   4   7     1048.71     1078.26     74.82 o 
  17   4   7       19.11       11.75     33.64 o 
  18   4   7      509.83      527.91     57.02 o 
  19   4   7        5.06        6.60     41.18 o 
  20   4   7       34.42      100.78     46.58 o 
  21   4   7      201.37      279.85     60.53 o 
  22   4   7     1078.82     1247.01    117.20 o 
  23   4   7       95.91       91.85     54.12 o 
  24   4   7      101.06      183.58     68.93 o 
  25   4   7        2.25      -27.95    116.81 o 
   1   5   7     1380.54     1636.96     48.16 o 
   2   5   7     7605.31     8389.91    153.97 o 
   3   5   7       83.30       13.86     17.60 o 
   4   5   7    16160.06    17558.02    227.19 o 
   5   5   7     8486.28     8682.01    157.56 o 
   6   5   7     1927.77     2053.57     67.12 o 
   7   5   7      971.39     1055.45     55.32 o 
   8   5   7     9587.16     9138.12    171.69 o 
   9   5   7    30351.18    31110.96    463.52 o 
  10   5   7     2201.93     2091.24    111.00 o 
  11   5   7       38.53       13.72     25.62 o 
  12   5   7     4758.97     5148.98    213.95 o 
  13   5   7     1261.99     1193.88     71.13 o 
  14   5   7     2552.67     2740.52    100.22 o 
  15   5   7      626.99      655.51     83.61 o 
  16   5   7     5180.95     5130.44    141.64 o 
  17   5   7     1164.33     1139.88     77.90 o 
  18   5   7     2701.46     2835.27    114.85 o 
  19   5   7       43.14       81.55     42.69 o 
  20   5   7      563.47      662.45     76.16 o 
  21   5   7     1615.22     1745.86    141.15 o 
  22   5   7       28.45       60.45     57.65 o 
  23   5   7        0.23      -17.67     70.80 o 
  24   5   7       39.66      247.54     99.44 o 
  25   5   7      682.99      529.77    159.88 o 
   0   6   7    31729.45    29587.62    458.03 o 
   1   6   7     1017.10     1125.40     54.31 o 
   2   6   7        0.09       10.51     15.95 o 
   3   6   7        0.92      -13.64     13.64 o 
   4   6   7     5185.81     6512.99    103.89 o 
   5   6   7    21644.67    21212.53    291.96 o 
   6   6   7     2750.33     3069.88     85.15 o 
   7   6   7    10539.40    10953.92    195.99 o 
   8   6   7     4014.64     3976.37    103.24 o 
   9   6   7     1526.49     1460.11     70.96 o 
  10   6   7      424.20      124.57     55.84 o 
  11   6   7     4455.77     4268.22    288.99 o 
  12   6   7     5188.56     5288.30    388.88 o 
  13   6   7     3363.06     3501.77    109.31 o 
  14   6   7        3.07      -27.39     27.39 o 
  15   6   7     1125.64     1245.25     77.04 o 
  16   6   7      297.92      259.43     45.75 o 
  17   6   7     6564.01     6509.15    168.01 o 
  18   6   7     6684.28     6326.13    168.37 o 
  19   6   7     1002.74     1251.76     96.77 o 
  20   6   7      363.24      373.66     62.46 o 
  21   6   7     1323.58     1344.56    120.59 o 
  22   6   7      770.90      677.35     96.39 o 
  23   6   7      799.64      887.69    123.06 o 
  24   6   7       56.35      149.29     95.36 o 
   1   7   7      928.41      931.53     60.00 o 
   2   7   7     2022.45     2197.66     59.35 o 
   3   7   7     7194.33     7341.77    115.47 o 
   4   7   7     1126.17     1188.14     42.47 o 
   5   7   7     6335.69     6552.58    117.07 o 
   6   7   7     1247.22     1257.14     49.69 o 
   7   7   7      131.08      176.03     31.41 o 
   8   7   7      593.52      570.28     47.48 o 
   9   7   7       15.68      -28.76     39.36 o 
  10   7   7     1368.01     1172.65    182.65 o 
  11   7   7     3475.09     3406.50    153.76 o 
  12   7   7    10337.87     9790.76    233.74 o 
  13   7   7      253.71      312.36     46.56 o 
  14   7   7     1002.60     1072.21     73.16 o 
  15   7   7      419.68      467.20     66.74 o 
  16   7   7        0.18       -6.73     33.83 o 
  17   7   7        9.83       24.72     36.22 o 
  18   7   7     1018.67     1189.62     92.60 o 
  19   7   7       64.27       93.44     46.08 o 
  20   7   7      277.61      227.50     58.87 o 
  21   7   7        5.58       60.94     58.46 o 
  22   7   7     5622.16     5081.45    242.82 o 
  23   7   7       12.47      -11.61     67.26 o 
  24   7   7       85.84      109.98     79.55 o 
   1   8   7      148.96      126.15     22.58 o 
   2   8   7     5423.09     6050.37    125.41 o 
   3   8   7     3600.23     3913.55     83.12 o 
   4   8   7    15025.87    15510.76    211.10 o 
   5   8   7     4377.19     4453.77     94.35 o 
   6   8   7      243.76      270.13     28.96 o 
   7   8   7     1031.42     1054.96     57.55 o 
   8   8   7      631.79      485.61     48.49 o 
   9   8   7     2988.46     3086.90     97.43 o 
  10   8   7    10461.19    10074.11    199.72 o 
  11   8   7      220.30      143.84     37.22 o 
  12   8   7      880.32      800.91     63.47 o 
  13   8   7      923.30     1032.43     71.07 o 
  14   8   7     3291.39     3397.22    113.10 o 
  15   8   7       92.26       32.58     34.98 o 
  16   8   7        0.91       13.22     58.13 o 
  17   8   7      314.20      207.36     50.43 o 
  18   8   7      271.79      264.83     56.15 o 
  19   8   7      154.41      149.15     50.62 o 
  20   8   7        8.98       -3.77     46.48 o 
  21   8   7      594.32      585.30     90.64 o 
  22   8   7      390.91      473.70    101.87 o 
  23   8   7        0.09      162.77     77.38 o 
  24   8   7       10.08      281.31    111.06 o 
   1   9   7     1239.47     1289.16    155.34 o 
   2   9   7      452.75      389.97     35.49 o 
   3   9   7     1070.79     1002.68     45.99 o 
   4   9   7      263.79      319.27     35.74 o 
   5   9   7       57.81       62.97     26.63 o 
   6   9   7     2955.47     3020.49    101.84 o 
   7   9   7     1148.01     1160.30     67.00 o 
   8   9   7    10553.95    10122.62    196.86 o 
   9   9   7     3755.91     3626.99    108.21 o 
  10   9   7        2.14      -27.32     27.32 o 
  11   9   7     5461.52     5643.59    144.04 o 
  12   9   7     4372.37     4319.34    148.48 o 
  13   9   7       51.37      106.00     37.57 o 
  14   9   7       30.14        9.62     33.90 o 
  15   9   7       40.47        7.59     35.58 o 
  16   9   7      538.60      465.99     64.41 o 
  17   9   7     1021.26     1020.31     91.45 o 
  18   9   7     3123.88     3389.91    169.02 o 
  19   9   7      138.36      160.50     54.60 o 
  20   9   7      232.25      147.30     54.60 o 
  21   9   7      342.40      472.30    117.64 o 
  22   9   7        3.77       82.22     76.19 o 
  23   9   7       17.02       96.54     89.61 o 
   0  10   7      558.31      582.70     56.92 o 
   1  10   7     2890.70     2810.74     82.92 o 
   2  10   7      784.53      765.25     61.36 o 
   3  10   7     1295.60     1263.18     65.21 o 
   4  10   7    37143.81    37496.05    601.89 o 
   5  10   7    37585.65    37592.89    543.45 o 
   6  10   7       81.67       76.55     30.32 o 
   7  10   7       44.66       42.61     39.72 o 
   8  10   7     6375.54     6202.62    162.10 o 
   9  10   7     2308.89     2264.20    106.34 o 
  10  10   7      535.56      581.40     62.92 o 
  11  10   7      300.36      268.85     48.77 o 
  12  10   7     3509.18     3353.51    112.88 o 
  13  10   7      371.79      347.39     52.81 o 
  14  10   7     6666.82     6195.97    178.19 o 
  15  10   7     2108.71     2188.99    199.79 o 
  16  10   7       87.46       32.17     43.17 o 
  17  10   7      668.20      766.09    105.66 o 
  18  10   7      359.60      358.35     84.76 o 
  19  10   7        6.63       88.22     58.84 o 
  20  10   7      294.38      364.37     89.46 o 
  21  10   7        0.58      168.04     73.44 o 
  22  10   7      302.52      406.15     94.14 o 
  23  10   7      109.81      138.08     94.45 o 
   1  11   7    10672.99    11156.79    209.99 o 
   2  11   7     3916.10     4059.15    104.13 o 
   3  11   7      610.22      626.34     58.04 o 
   4  11   7        6.60       23.86     25.23 o 
   5  11   7      413.33      560.26     56.67 o 
   6  11   7       13.83      -20.24     45.38 o 
   7  11   7     7414.48     7550.88    199.76 o 
   8  11   7     2005.43     1913.70    119.45 o 
   9  11   7      166.36      129.20     46.84 o 
  10  11   7     1709.39     1681.42     97.31 o 
  11  11   7     1907.05     1952.34    118.47 o 
  12  11   7     6236.38     5889.98    189.77 o 
  13  11   7      959.31      967.32     89.07 o 
  14  11   7      902.62      796.70     86.37 o 
  15  11   7      735.83      643.09     81.28 o 
  16  11   7      147.05       72.25     57.21 o 
  17  11   7      755.72      725.10     89.67 o 
  18  11   7        8.00       52.90     55.33 o 
  19  11   7     1232.84     1483.66    161.57 o 
  20  11   7      249.74      266.64     85.38 o 
  21  11   7       80.59      116.09     74.04 o 
  22  11   7     1336.03     1137.73    158.71 o 
   0  12   7    52820.16    54316.87   1292.74 o 
   1  12   7    10675.75    11017.43    224.73 o 
   2  12   7     2841.84     2912.40    145.92 o 
   3  12   7    21043.20    21700.15    414.10 o 
   4  12   7     2414.23     2568.54    103.60 o 
   5  12   7     6718.10     6920.82    165.23 o 
   6  12   7     1856.77     1940.45    106.35 o 
   7  12   7     2268.29     2315.77    101.31 o 
   8  12   7     8706.66     8757.53    205.94 o 
   9  12   7     2668.80     2549.66    133.28 o 
  10  12   7     2537.02     2323.17    123.52 o 
  11  12   7     1176.78     1227.12    113.16 o 
  12  12   7      286.63      311.58    117.27 o 
  13  12   7      496.02      569.97    101.64 o 
  14  12   7      147.01      129.23     54.50 o 
  15  12   7       24.34       11.62     48.83 o 
  16  12   7      593.68      573.31     79.85 o 
  17  12   7     1202.54     1359.70    118.66 o 
  18  12   7     2892.08     2845.36    199.32 o 
  19  12   7      175.95      105.68     75.79 o 
  20  12   7      163.82      194.59     80.86 o 
  21  12   7       20.72      131.17     78.19 o 
  22  12   7      128.65      152.71     81.93 o 
   1  13   7      471.04      470.61     55.70 o 
   2  13   7        0.10      -34.51     34.51 o 
   3  13   7      745.05      815.19     71.22 o 
   4  13   7      261.25      255.95     47.55 o 
   5  13   7     1269.99     1364.02     94.89 o 
   6  13   7     1695.91     1559.31    102.00 o 
   7  13   7     3130.08     3110.50    130.32 o 
   8  13   7      156.08       91.33     46.38 o 
   9  13   7      878.33      800.64     83.91 o 
  10  13   7      735.02      722.31     78.96 o 
  11  13   7     3228.74     3159.89    143.76 o 
  12  13   7      346.63      316.58    126.22 o 
  13  13   7      132.90      143.24     55.07 o 
  14  13   7        0.91       36.97     50.93 o 
  15  13   7      470.08      546.12     89.68 o 
  16  13   7       24.66       45.81     54.26 o 
  17  13   7      350.31      350.25     77.60 o 
  18  13   7       56.06       41.11     68.99 o 
  19  13   7        1.01       70.09     74.16 o 
  20  13   7      620.34      646.71    114.13 o 
  21  13   7       72.64      134.47     86.72 o 
   0  14   7     3042.37     2992.80    173.47 o 
   1  14   7     2152.35     2155.87    110.93 o 
   2  14   7        4.19      -26.75     45.91 o 
   3  14   7      240.54      292.30     52.09 o 
   4  14   7    15376.54    15045.80    332.53 o 
   5  14   7     3487.06     3221.25    131.88 o 
   6  14   7        6.97       53.39     42.72 o 
   7  14   7      355.23      356.20     62.56 o 
   8  14   7        5.75        9.00     43.92 o 
   9  14   7      168.41      270.48     58.85 o 
  10  14   7       34.36        2.26     63.63 o 
  11  14   7     3509.78     3476.71    153.47 o 
  12  14   7       28.29        1.73     49.74 o 
  13  14   7      120.91      198.58     65.15 o 
  14  14   7     1562.61     1419.63    117.68 o 
  15  14   7     3384.21     3668.76    171.70 o 
  16  14   7     2500.72     2671.40    165.33 o 
  17  14   7     2100.12     2110.65    178.12 o 
  18  14   7      285.49      355.31     96.38 o 
  19  14   7        1.38       84.25     79.17 o 
  20  14   7      374.85      580.37    131.80 o 
   1  15   7     2171.61     2202.13    119.42 o 
   2  15   7      125.47       89.38     63.36 o 
   3  15   7      845.02      889.59     83.76 o 
   4  15   7       19.69       56.55     58.61 o 
   5  15   7     2379.52     2118.60    118.26 o 
   6  15   7     5570.01     5658.25    184.13 o 
   7  15   7        1.08       72.14     55.09 o 
   8  15   7     1551.13     1440.58    108.92 o 
   9  15   7        7.09       51.06     48.76 o 
  10  15   7      238.45      246.24     62.81 o 
  11  15   7     1616.77     1866.53    153.89 o 
  12  15   7       36.61       40.46     51.63 o 
  13  15   7        1.95       56.17     53.39 o 
  14  15   7     1298.15     1298.06    131.97 o 
  15  15   7      179.08      139.25     63.34 o 
  16  15   7     1059.92     1024.56    218.63 o 
  17  15   7       58.62      100.27     87.81 o 
  18  15   7      426.32      362.03     97.29 o 
  19  15   7        9.51       33.80     73.51 o 
   0  16   7     1019.76      914.19    126.65 o 
   1  16   7       23.77       27.82     53.61 o 
   2  16   7     1320.35     1504.29    106.17 o 
   3  16   7      833.44      971.76    110.36 o 
   4  16   7      288.72      329.78     79.62 o 
   5  16   7      245.32      146.72     68.05 o 
   6  16   7      470.02      482.80     72.54 o 
   7  16   7      668.04      762.39     85.17 o 
   8  16   7      542.67      481.99     76.93 o 
   9  16   7        3.11        0.82     50.98 o 
  10  16   7      379.57      332.09     67.68 o 
  11  16   7      689.08      654.10     86.16 o 
  12  16   7        0.22       66.45     57.52 o 
  13  16   7        6.38       35.50     58.28 o 
  14  16   7       21.49      114.99     60.40 o 
  15  16   7      956.92     1156.11    138.74 o 
  16  16   7       31.33       46.89     71.35 o 
  17  16   7      674.61      851.71    128.19 o 
  18  16   7      556.82      582.31    149.43 o 
   1  17   7       81.49       -6.69     55.30 o 
   2  17   7      518.67      566.93    111.10 o 
   3  17   7       26.43      229.35     76.46 o 
   4  17   7     1157.99     1231.67    121.49 o 
   5  17   7       93.30      154.95     74.89 o 
   6  17   7       67.72      120.13     72.90 o 
   7  17   7      935.69     1094.21    177.05 o 
   8  17   7      929.49      997.14     96.92 o 
   9  17   7        9.71      -26.47     77.90 o 
  10  17   7     2961.41     2934.01    157.93 o 
  11  17   7       96.11      105.81     60.29 o 
  12  17   7      228.35      308.64     74.70 o 
  13  17   7      268.09      215.79     69.28 o 
  14  17   7      165.20      141.61     81.91 o 
  15  17   7       11.35       69.30    115.85 o 
  16  17   7        6.01       74.43     78.24 o 
  17  17   7      219.03      244.99     93.55 o 
   0  18   7       19.32      -43.93     85.73 o 
   1  18   7     1126.68     1317.55    158.73 o 
   2  18   7     1519.43     1543.04    142.21 o 
   3  18   7     3208.35     3413.85    192.95 o 
   4  18   7       14.70      -20.96     72.18 o 
   5  18   7      375.29      309.85     88.98 o 
   6  18   7      559.63      626.97     99.95 o 
   7  18   7     1806.04     1781.71    148.13 o 
   8  18   7      101.95      166.19     76.91 o 
   9  18   7      800.07     1018.97    121.89 o 
  10  18   7      362.03      436.89     81.95 o 
  11  18   7       86.14      136.71     67.11 o 
  12  18   7       12.25      -36.31     81.68 o 
  13  18   7      444.72      487.28    105.94 o 
  14  18   7      606.81      719.47    121.08 o 
  15  18   7      306.30      395.84    100.60 o 
  16  18   7      463.39      605.92    116.47 o 
   1  19   7     1147.21     1034.69    124.51 o 
   2  19   7      561.85      573.68    105.09 o 
   3  19   7       97.40       44.55     76.82 o 
   4  19   7     1040.78     1150.66    130.22 o 
   5  19   7       86.04       41.92     75.38 o 
   6  19   7     2119.49     2224.29    168.12 o 
   7  19   7      154.46      257.14     87.39 o 
   8  19   7      819.74      940.39    119.40 o 
   9  19   7      215.10       64.67     82.88 o 
  10  19   7      100.96      194.86    111.89 o 
  11  19   7      613.49      458.96    104.35 o 
  12  19   7       52.72      218.34     87.25 o 
  13  19   7       72.93      151.76    103.99 o 
  14  19   7     1145.37     1126.78    144.97 o 
  15  19   7        1.51      201.76     84.27 o 
   0  20   7     7135.56     6990.56    493.87 o 
   1  20   7     4174.74     4570.15    283.31 o 
   2  20   7       11.18       65.42    154.17 o 
   3  20   7     2950.54     3144.22    203.59 o 
   4  20   7       43.56      -77.97     77.97 o 
   5  20   7       80.81      105.85     85.77 o 
   6  20   7       82.44      114.57    136.23 o 
   7  20   7     4128.81     4199.42    225.35 o 
   8  20   7      139.53      146.61     94.10 o 
   9  20   7      141.44      130.27     85.45 o 
  10  20   7      174.38      179.15     89.75 o 
  11  20   7     1394.53     1432.54    242.46 o 
  12  20   7        2.21       67.79    100.39 o 
  13  20   7       62.66      238.36    124.05 o 
   1  21   7       11.88      102.69    123.21 o 
   2  21   7     1262.46     1382.67    189.17 o 
   3  21   7        0.60       74.57    105.86 o 
   4  21   7      499.24      614.78    183.99 o 
   5  21   7      296.09      379.95    107.72 o 
   6  21   7      368.21      181.12    126.52 o 
   7  21   7      700.29      659.02    119.36 o 
   8  21   7        8.91       51.37    118.28 o 
   9  21   7        2.95      -17.92     79.95 o 
  10  21   7      130.75      134.30    152.07 o 
  11  21   7        6.89      123.82    118.32 o 
   0  22   7      229.00      204.49    200.65 o 
   1  22   7       53.44     -115.34    115.34 o 
   2  22   7      235.44      181.95    148.33 o 
   3  22   7      427.06      431.86    150.54 o 
   4  22   7     2626.66     2752.75    214.89 o 
   5  22   7       84.57       43.52     95.77 o 
   6  22   7      821.96      567.05    221.70 o 
   7  22   7      293.51      207.59    104.61 o 
   8  22   7     1246.87     1298.53    257.63 o 
   9  22   7      625.55      400.67    147.96 o 
   1  23   7      113.89      -16.68    153.31 o 
   2  23   7      662.89      372.18    156.12 o 
   3  23   7        3.95      -81.15    119.71 o 
   4  23   7      146.48      -70.87    153.56 o 
   5  23   7      137.38      218.83    108.06 o 
   6  23   7      154.00       21.81    157.24 o 
   0   0   8   205724.52   182584.06  19652.60 o 
   1   0   8       16.19       32.33     18.58 o 
   2   0   8    14507.94    14063.58    380.24 o 
   3   0   8    41551.98    36608.15   3381.17 o 
   4   0   8    39921.33    40875.96    934.87 o 
   5   0   8    23323.30    23177.04    566.38 o 
   6   0   8     1566.99     1720.56     74.03 o 
   7   0   8     8461.64     8630.05    252.25 o 
   8   0   8    41243.07    34741.29   5793.57 o 
   9   0   8     1466.61     1313.45     73.77 o 
  10   0   8    21576.35    19739.90    466.61 o 
  11   0   8     2612.38     2458.17    102.75 o 
  12   0   8      422.03      406.53     53.57 o 
  13   0   8      631.03      561.83     82.62 o 
  14   0   8      286.70      275.79     55.15 o 
  15   0   8        1.74        1.60     52.63 o 
  16   0   8     2187.05     2054.50    176.78 o 
  17   0   8     1838.71     1640.69    280.17 o 
  18   0   8      552.06      615.74    111.55 o 
  19   0   8     1144.92     1314.08    169.79 o 
  20   0   8      961.10      843.86    106.28 o 
  21   0   8      694.48      847.16    111.83 o 
  22   0   8       35.15      176.02     73.61 o 
  23   0   8      494.39      552.04    116.96 o 
  24   0   8       91.97      237.89    150.94 o 
  25   0   8      681.98     1064.96    310.91 o 
   1   1   8      919.09      803.60     48.67 o 
   2   1   8    12964.51    12292.31    271.43 o 
   3   1   8       88.03       67.98     15.32 o 
   4   1   8    13949.31    13577.70    206.14 o 
   5   1   8      957.25     1057.07     44.31 o 
   6   1   8     1123.86      962.24     70.54 o 
   7   1   8       28.07       44.81     18.53 o 
   8   1   8    14610.34    13936.69    267.30 o 
   9   1   8     2586.25     2844.50     73.05 o 
  10   1   8     5865.80     5641.90    116.71 o 
  11   1   8       29.13       24.04     21.27 o 
  12   1   8      211.52      189.18     30.18 o 
  13   1   8      744.24      795.32     50.61 o 
  14   1   8       65.25       17.69     32.30 o 
  15   1   8      335.31      293.31     46.56 o 
  16   1   8      189.33      151.87     48.89 o 
  17   1   8       73.64       65.76     45.14 o 
  18   1   8     1606.43     1854.66    113.63 o 
  19   1   8     1462.40     1332.63    119.52 o 
  20   1   8        0.77       91.61     45.35 o 
  21   1   8      247.27      242.99     52.24 o 
  22   1   8     2385.40     2570.08    132.02 o 
  23   1   8      422.64      482.32     74.11 o 
  24   1   8       33.17      232.17    108.84 o 
  25   1   8      297.53      440.05    138.83 o 
   0   2   8    40870.00    39639.02    764.35 o 
   1   2   8     5179.69     5387.44     98.09 o 
   2   2   8     1852.51     1922.26     58.82 o 
   3   2   8     2026.26     1947.09     49.45 o 
   4   2   8    33924.95    33890.84    438.56 o 
   5   2   8    20880.48    20267.69    427.57 o 
   6   2   8    14952.44    17370.11    789.60 o 
   7   2   8    24599.92    24649.00    384.77 o 
   8   2   8      120.69       66.04     18.67 o 
   9   2   8      406.27      533.77     36.45 o 
  10   2   8     5787.96     5391.26    112.49 o 
  11   2   8      847.18     1005.76    120.79 o 
  12   2   8     3054.56     2901.09     81.43 o 
  13   2   8       91.88       85.85     34.61 o 
  14   2   8     2651.89     2446.78    100.87 o 
  15   2   8       50.80       36.90     33.91 o 
  16   2   8       56.52       15.51     32.42 o 
  17   2   8     9811.40     8997.23    226.68 o 
  18   2   8     8020.84     7687.28    209.80 o 
  19   2   8      760.39      750.26     79.39 o 
  20   2   8     1082.79     1119.09    111.98 o 
  21   2   8      692.28      937.82     89.19 o 
  22   2   8     2224.67     2325.59    127.16 o 
  23   2   8      261.32      220.38     58.23 o 
  24   2   8       86.06      259.00     72.76 o 
  25   2   8     1843.67     1548.03    154.21 o 
   1   3   8      698.40      562.17     30.77 o 
   2   3   8     3939.77     3760.22     81.36 o 
   3   3   8     5366.79     4932.32     88.89 o 
   4   3   8     5050.67     4587.48     97.26 o 
   5   3   8     7546.10     7164.68    196.27 o 
   6   3   8     1232.45     1052.31     56.72 o 
   7   3   8     1029.53      997.36     56.94 o 
   8   3   8     3511.37     3035.01     90.99 o 
   9   3   8     4623.15     5244.13    245.15 o 
  10   3   8     4610.87     4779.44    153.82 o 
  11   3   8      393.51      579.50    152.29 o 
  12   3   8      414.01      339.87     43.86 o 
  13   3   8      108.91      107.90     33.94 o 
  14   3   8      440.13      473.30     49.14 o 
  15   3   8     5171.67     5138.13    137.52 o 
  16   3   8        0.82       -0.94     31.13 o 
  17   3   8     3414.48     3202.80    130.93 o 
  18   3   8     2472.33     2246.85    123.93 o 
  19   3   8      337.63      255.34     79.21 o 
  20   3   8       11.07       36.00     44.38 o 
  21   3   8       32.00       17.99     44.45 o 
  22   3   8      576.00      793.77     84.28 o 
  23   3   8      370.86      376.65     63.26 o 
  24   3   8       82.43      118.94     68.70 o 
  25   3   8      200.21      142.79     93.79 o 
   0   4   8   149808.48   154752.59   2230.40 o 
   1   4   8       28.67       31.37     34.38 o 
   2   4   8     1358.58     1545.65     41.16 o 
   3   4   8    60998.79    65010.46    755.49 o 
   4   4   8      831.44     1124.37     57.09 o 
   5   4   8    13655.66    13654.29    297.04 o 
   6   4   8     5539.24     5627.65    130.32 o 
   7   4   8     1001.81     1056.86     59.76 o 
   8   4   8      671.91     1014.28     61.80 o 
   9   4   8     6376.19     6249.69    135.35 o 
  10   4   8     6850.25     6770.97    243.62 o 
  11   4   8       45.26       25.05     20.64 o 
  12   4   8     4383.51     4094.64    185.62 o 
  13   4   8     3519.78     3293.92    104.15 o 
  14   4   8     2097.14     2075.50     93.65 o 
  15   4   8       70.37       74.45     35.59 o 
  16   4   8     1447.45     1540.91     86.93 o 
  17   4   8      401.37      314.07     52.97 o 
  18   4   8      527.81      589.05     61.08 o 
  19   4   8      401.93      337.14     61.35 o 
  20   4   8      533.07      468.55    124.36 o 
  21   4   8       54.88       40.97     45.80 o 
  22   4   8      548.56      742.88    124.11 o 
  23   4   8       77.22      117.71     92.81 o 
  24   4   8     1143.70     1213.60    107.65 o 
  25   4   8       34.41      156.36    163.73 o 
   1   5   8      795.44      766.52     28.88 o 
   2   5   8      699.20      693.61     37.05 o 
   3   5   8     5093.74     5357.85    103.91 o 
   4   5   8    10602.78    11258.80    190.68 o 
   5   5   8       47.55       64.90     25.76 o 
   6   5   8     7665.06     7482.75    162.76 o 
   7   5   8       12.44       25.99     24.82 o 
   8   5   8     2511.96     2654.64    106.28 o 
   9   5   8       67.58       63.46     27.37 o 
  10   5   8     5854.83     5450.56    240.86 o 
  11   5   8     1129.60     1288.82     95.48 o 
  12   5   8      725.25      480.77    189.36 o 
  13   5   8      880.84      812.42     62.41 o 
  14   5   8      236.20      212.13     48.35 o 
  15   5   8     4483.26     4563.69    183.94 o 
  16   5   8      323.38      457.15     55.69 o 
  17   5   8      492.95      531.98     58.57 o 
  18   5   8     2191.87     1910.41    101.25 o 
  19   5   8     1972.18     1822.46    123.80 o 
  20   5   8      852.91      828.08     85.34 o 
  21   5   8     1330.86     1071.62    108.08 o 
  22   5   8     1373.68     1502.64    131.87 o 
  23   5   8      159.30      224.93     71.32 o 
  24   5   8      166.67      141.20    149.61 o 
   0   6   8      482.10      354.69     52.52 o 
   1   6   8     2500.80     2582.29    101.90 o 
   2   6   8     5286.64     5409.49    121.77 o 
   3   6   8     5076.95     6022.69    105.78 o 
   4   6   8     3300.71     3623.99     71.24 o 
   5   6   8     1232.08     1366.15     62.25 o 
   6   6   8     5219.35     5406.49    119.87 o 
   7   6   8      154.69       93.35     26.91 o 
   8   6   8     1216.61     1221.61     65.58 o 
   9   6   8     3693.08     3621.38    102.50 o 
  10   6   8     3680.91     2972.27    403.18 o 
  11   6   8     1422.33     1367.39     91.59 o 
  12   6   8      444.79      458.50     48.43 o 
  13   6   8      940.76      887.13     64.94 o 
  14   6   8       58.48       26.14     31.09 o 
  15   6   8     1502.55     1437.65     83.62 o 
  16   6   8     2422.51     2371.51    107.94 o 
  17   6   8     1624.02     1534.46     95.20 o 
  18   6   8     2970.68     2997.55    124.38 o 
  19   6   8      313.32      368.00     56.01 o 
  20   6   8     1460.62     1391.79    121.57 o 
  21   6   8      882.72      836.17    100.52 o 
  22   6   8      332.43      401.69     80.37 o 
  23   6   8        3.63      112.70     71.95 o 
  24   6   8       11.51       34.29    103.28 o 
   1   7   8     4320.07     4870.77    198.56 o 
   2   7   8     4412.52     4468.26     87.82 o 
   3   7   8      643.26      610.42     33.24 o 
   4   7   8     2541.14     3158.69     67.72 o 
   5   7   8        6.42      -18.60     20.71 o 
   6   7   8     9045.19     9167.04    199.52 o 
   7   7   8      245.03      290.20     38.57 o 
   8   7   8       47.82       84.55     48.49 o 
   9   7   8     1709.00     1767.44     81.59 o 
  10   7   8       38.41       59.36     31.39 o 
  11   7   8      301.74      268.34     40.62 o 
  12   7   8     1976.19     1990.96     93.56 o 
  13   7   8      699.88      738.44     60.69 o 
  14   7   8     2620.20     2542.39    107.69 o 
  15   7   8      534.09      548.32     58.68 o 
  16   7   8       24.98       29.54     37.14 o 
  17   7   8     4132.92     4053.69    133.69 o 
  18   7   8      330.93      332.22     58.58 o 
  19   7   8        0.07       18.41     44.26 o 
  20   7   8      943.00      894.87     87.68 o 
  21   7   8      143.21       67.64     60.04 o 
  22   7   8      173.94       98.44     69.61 o 
  23   7   8       16.46       -7.42     63.90 o 
  24   7   8      110.94      351.70     91.48 o 
   0   8   8      814.99      849.16     84.98 o 
   1   8   8        1.28      -19.85     19.85 o 
   2   8   8     5607.81     5423.11    103.48 o 
   3   8   8       33.74       21.84     17.81 o 
   4   8   8     1861.98     1803.03     69.56 o 
   5   8   8     5602.88     6161.02    116.40 o 
   6   8   8     3051.18     2944.12     74.06 o 
   7   8   8     3563.93     3284.53     97.56 o 
   8   8   8     6292.83     5938.10    177.53 o 
   9   8   8     2676.88     2813.60     94.35 o 
  10   8   8     1293.43     1189.05     71.80 o 
  11   8   8     3346.30     3334.99    108.06 o 
  12   8   8     1098.02     1084.68     73.05 o 
  13   8   8       50.17       52.30     33.26 o 
  14   8   8      501.57      460.68     67.93 o 
  15   8   8       79.50      139.49     40.81 o 
  16   8   8      170.07      131.29     42.19 o 
  17   8   8       11.27       -1.11     41.45 o 
  18   8   8       16.53       67.96     45.09 o 
  19   8   8      811.20      737.14     79.84 o 
  20   8   8      325.32      163.18     67.86 o 
  21   8   8        8.26       -1.10     54.26 o 
  22   8   8      726.52      913.73    128.32 o 
  23   8   8        1.05      188.62     81.21 o 
  24   8   8       38.31      200.55    145.30 o 
   1   9   8      164.85      188.93     35.17 o 
   2   9   8      408.30      511.89     43.35 o 
   3   9   8     1529.76     1513.81     57.61 o 
   4   9   8        3.31       47.82     22.09 o 
   5   9   8       91.10      123.66     29.10 o 
   6   9   8     6531.79     6233.53    140.13 o 
   7   9   8        1.96      -26.07     26.07 o 
   8   9   8      679.17      728.02     56.80 o 
   9   9   8     1092.33      999.45     66.94 o 
  10   9   8      250.44      146.44     39.50 o 
  11   9   8     2546.54     2473.95    104.05 o 
  12   9   8     2254.67     2344.64    104.84 o 
  13   9   8      227.50      223.19     43.82 o 
  14   9   8       85.80       65.29     36.02 o 
  15   9   8        0.64      -35.02     35.02 o 
  16   9   8      120.80      103.49     44.32 o 
  17   9   8      167.07       33.11     41.54 o 
  18   9   8      197.24      184.01     52.11 o 
  19   9   8      395.06      359.95     64.98 o 
  20   9   8       78.34       44.79     48.18 o 
  21   9   8      382.95      278.10     64.00 o 
  22   9   8       45.21      112.08     96.85 o 
  23   9   8      105.25      241.30    127.78 o 
   1  10   8     2410.80     2485.70     77.22 o 
   2  10   8    10411.44    10522.19    198.19 o 
   3  10   8     1906.73     2163.54     88.11 o 
   4  10   8     1179.35     1133.77     60.11 o 
   5  10   8     6102.73     6133.13    133.14 o 
   6  10   8        4.45       12.78     35.49 o 
   7  10   8     5226.13     5260.25    146.67 o 
   8  10   8     1733.55     1786.21     85.94 o 
   9  10   8      292.27      220.02     41.86 o 
  10  10   8        2.55      -10.27     30.28 o 
  11  10   8     6547.63     6025.78    154.71 o 
  12  10   8     1146.78     1149.80     84.30 o 
  13  10   8     1200.24     1206.27     86.00 o 
  14  10   8     4312.17     4211.45    146.09 o 
  15  10   8      944.45      888.76     81.01 o 
  16  10   8      749.05      578.46     70.44 o 
  17  10   8      667.33      563.62     71.77 o 
  18  10   8      371.84      397.45     65.89 o 
  19  10   8      336.11      268.98     71.47 o 
  20  10   8      575.91      655.18    127.05 o 
  21  10   8      171.11      358.54     89.85 o 
  22  10   8      172.49      352.56    120.82 o 
  23  10   8       87.94      200.18    100.99 o 
   1  11   8     6266.96     6154.25    137.18 o 
   2  11   8     2285.57     2416.37     93.41 o 
   3  11   8       72.78       10.85     25.26 o 
   4  11   8     6261.25     6304.14    163.55 o 
   5  11   8      950.11      956.87     77.90 o 
   6  11   8     7980.77     7565.66    181.55 o 
   7  11   8     3986.07     3776.07    188.30 o 
   8  11   8     3917.34     3897.42    130.90 o 
   9  11   8     5187.08     4942.74    148.60 o 
  10  11   8     1329.46     1270.67     89.00 o 
  11  11   8     1729.73     1805.46    115.88 o 
  12  11   8        4.42      -26.00     40.65 o 
  13  11   8      193.95      170.55     56.65 o 
  14  11   8      536.86      437.85     89.13 o 
  15  11   8     1203.85     1124.71    104.48 o 
  16  11   8      803.14      754.09     87.96 o 
  17  11   8      136.67      206.25     64.45 o 
  18  11   8      116.57      160.62     65.85 o 
  19  11   8      111.03       84.44     62.39 o 
  20  11   8      329.83      493.46    100.83 o 
  21  11   8       56.54      173.83     79.12 o 
  22  11   8       90.42      178.34     80.68 o 
   0  12   8        6.47       -1.50     38.61 o 
   1  12   8     1322.46     1375.14     88.37 o 
   2  12   8     1040.89     1232.38     84.71 o 
   3  12   8     1962.24     2017.86    137.61 o 
   4  12   8     1340.15     1318.89    101.27 o 
   5  12   8        6.70       25.91     47.48 o 
   6  12   8     2472.16     2307.13    104.45 o 
   7  12   8      170.29      152.72     46.50 o 
   8  12   8     2254.30     2219.85    109.96 o 
   9  12   8        4.96       -9.87     37.26 o 
  10  12   8     2578.76     2714.47    126.80 o 
  11  12   8      236.72      269.54     59.71 o 
  12  12   8     2336.59     2176.85    132.32 o 
  13  12   8       29.33       18.59     45.84 o 
  14  12   8     1799.88     1900.29    131.98 o 
  15  12   8      310.48      249.30     74.35 o 
  16  12   8     1768.62     1841.86    135.03 o 
  17  12   8      671.11      614.76     87.49 o 
  18  12   8      204.87      365.86     76.05 o 
  19  12   8       18.63       63.35     74.03 o 
  20  12   8       37.08      218.79     84.90 o 
  21  12   8       58.40      236.15     92.42 o 
   1  13   8       89.12       63.40     38.74 o 
   2  13   8     1623.80     1653.04     94.11 o 
   3  13   8     9793.51     9801.02    209.61 o 
   4  13   8     4736.89     4632.89    173.08 o 
   5  13   8     1672.70     1823.04    104.62 o 
   6  13   8       47.72       36.47     63.78 o 
   7  13   8     1069.44     1162.84     82.38 o 
   8  13   8     2124.76     1980.24    119.25 o 
   9  13   8     2512.02     2559.67    132.73 o 
  10  13   8      125.95      282.09     61.03 o 
  11  13   8     2113.06     2164.62    132.41 o 
  12  13   8     2691.03     2837.92    154.02 o 
  13  13   8     4950.81     5068.00    187.73 o 
  14  13   8      166.93      129.99     55.95 o 
  15  13   8       66.88       49.65     55.06 o 
  16  13   8       17.77       -5.25     49.36 o 
  17  13   8        6.67       75.49     59.45 o 
  18  13   8      995.55     1000.35    129.63 o 
  19  13   8      380.25      559.63    106.38 o 
  20  13   8       87.32       95.05     84.64 o 
  21  13   8      247.01      315.21     94.36 o 
   0  14   8     5824.30     6263.23    252.87 o 
   1  14   8      390.62      447.42     63.19 o 
   2  14   8      426.38      438.87     64.70 o 
   3  14   8      186.41      198.94     50.93 o 
   4  14   8      277.75      277.39     56.53 o 
   5  14   8       11.10        0.42     41.27 o 
   6  14   8     1608.01     1734.17    109.87 o 
   7  14   8     1035.13     1220.89     96.04 o 
   8  14   8     1795.80     1925.20    123.05 o 
   9  14   8      721.88      924.02     89.87 o 
  10  14   8     5898.27     6030.92    200.50 o 
  11  14   8      800.55      859.05    102.02 o 
  12  14   8       39.42      116.20     53.58 o 
  13  14   8     2856.86     2392.03    146.05 o 
  14  14   8       12.44       -3.79     50.35 o 
  15  14   8      768.97      698.63     92.53 o 
  16  14   8      664.24      674.74     95.27 o 
  17  14   8       49.00       30.09     59.88 o 
  18  14   8     3266.28     3264.44    224.57 o 
  19  14   8      160.85      190.16     84.25 o 
  20  14   8     1364.01     1369.56    157.25 o 
   1  15   8      801.79      874.56     80.87 o 
   2  15   8       45.51      110.44     53.21 o 
   3  15   8     1890.23     1953.57    139.64 o 
   4  15   8     1484.57     1509.62    124.21 o 
   5  15   8      429.28      448.39     65.96 o 
   6  15   8      447.89      457.66     98.74 o 
   7  15   8       44.66       38.46     57.42 o 
   8  15   8      606.38      668.60     81.90 o 
   9  15   8      335.74      268.16     63.71 o 
  10  15   8       40.74      101.56     53.84 o 
  11  15   8       55.95      100.33     69.78 o 
  12  15   8     2029.16     2159.84    140.60 o 
  13  15   8       61.40       73.47     54.81 o 
  14  15   8      501.77      394.12    107.41 o 
  15  15   8      848.21      880.49    103.88 o 
  16  15   8        4.28       14.18     58.89 o 
  17  15   8     1048.32      793.88    125.44 o 
  18  15   8      643.15      532.24    111.05 o 
  19  15   8        1.29      194.18     84.58 o 
   0  16   8     1452.61     1476.94    149.61 o 
   1  16   8    10310.74    10458.16    261.61 o 
   2  16   8     3755.70     3850.71    178.52 o 
   3  16   8     2581.89     2518.32    150.81 o 
   4  16   8    12930.12    13326.18    369.18 o 
   5  16   8     1536.43     1700.79    134.98 o 
   6  16   8     2335.09     2536.21    134.37 o 
   7  16   8     4008.44     3835.40    157.87 o 
   8  16   8       27.32       32.02     53.12 o 
   9  16   8      478.98      638.94     84.21 o 
  10  16   8      398.42      477.15     83.73 o 
  11  16   8     3935.10     3684.76    165.97 o 
  12  16   8     1470.42     1527.62    124.67 o 
  13  16   8      679.41      726.17     95.30 o 
  14  16   8     3343.52     3569.64    227.59 o 
  15  16   8       68.02       84.37     61.92 o 
  16  16   8      213.29      265.51    101.32 o 
  17  16   8     1118.21     1258.75    309.02 o 
  18  16   8       50.04      175.38     85.39 o 
   1  17   8       20.03       17.58     74.05 o 
   2  17   8      260.16      179.36     78.34 o 
   3  17   8      303.64      356.60     87.34 o 
   4  17   8       83.19       96.64     67.39 o 
   5  17   8       79.21      -31.10     80.73 o 
   6  17   8     1339.25     1476.44    135.16 o 
   7  17   8       36.42      -37.98     60.12 o 
   8  17   8      782.16      872.12     94.80 o 
   9  17   8      386.17      364.49     71.14 o 
  10  17   8      145.50      114.29     61.45 o 
  11  17   8      316.02      270.72     70.46 o 
  12  17   8      507.86      669.96     95.07 o 
  13  17   8      876.62      803.06    100.92 o 
  14  17   8       10.91      155.29     68.41 o 
  15  17   8       58.10       76.40     78.91 o 
  16  17   8        0.10       45.80     82.06 o 
  17  17   8      261.75      469.52    105.29 o 
   0  18   8    10685.06    10575.81    584.54 o 
   1  18   8       28.15       22.63     99.51 o 
   2  18   8      590.68      594.04    124.48 o 
   3  18   8     2459.57     2674.23    182.83 o 
   4  18   8      249.40      183.94     79.81 o 
   5  18   8      110.07      102.30     73.99 o 
   6  18   8      803.31      819.13    112.67 o 
   7  18   8     1514.53     1614.78    147.14 o 
   8  18   8      709.93      660.76    110.93 o 
   9  18   8     5072.65     5554.07    295.59 o 
  10  18   8     4258.29     4284.44    182.85 o 
  11  18   8      641.39      538.65     88.52 o 
  12  18   8      615.08      642.94     96.47 o 
  13  18   8     1154.28     1227.44    124.26 o 
  14  18   8      209.38      190.16    101.66 o 
  15  18   8       50.83      163.97     88.81 o 
  16  18   8      645.24      920.20    155.07 o 
   1  19   8     1901.86     1881.96    203.92 o 
   2  19   8        6.14       81.97     77.65 o 
   3  19   8      170.04      115.24     84.26 o 
   4  19   8      892.13      936.66    121.26 o 
   5  19   8       97.56       56.21    136.36 o 
   6  19   8     2880.53     2813.48    188.49 o 
   7  19   8      307.79      289.49     93.58 o 
   8  19   8      284.84      136.96    131.18 o 
   9  19   8        0.25       71.01     80.86 o 
  10  19   8       21.33      -61.53     95.65 o 
  11  19   8     1404.95     1551.75    150.73 o 
  12  19   8     2988.75     3011.90    206.27 o 
  13  19   8      110.34       59.95     82.27 o 
  14  19   8      869.77      931.69    134.79 o 
  15  19   8      277.46      682.89    227.36 o 
   0  20   8     1496.19     2069.50    314.81 o 
   1  20   8     2415.41     2381.81    229.33 o 
   2  20   8      285.89       71.35    124.33 o 
   3  20   8       29.69       91.56     88.16 o 
   4  20   8     3846.52     3968.92    278.57 o 
   5  20   8     1343.01     1224.24    138.08 o 
   6  20   8      519.25      523.67    112.20 o 
   7  20   8      795.82      677.57    116.46 o 
   8  20   8       24.00       44.03     83.24 o 
   9  20   8      305.45      385.23    103.23 o 
  10  20   8     3683.77     3842.40    221.54 o 
  11  20   8      452.42      492.00    122.39 o 
  12  20   8       19.60      187.26    115.75 o 
  13  20   8      522.90      428.50    141.70 o 
   1  21   8      532.92      882.82    508.78 o 
   2  21   8        7.34      -33.09    111.13 o 
   3  21   8      675.84      681.21    157.81 o 
   4  21   8     2546.08     2691.41    201.15 o 
   5  21   8      425.95      372.48    107.92 o 
   6  21   8      683.83      441.06    109.92 o 
   7  21   8      184.54      109.84     91.36 o 
   8  21   8        1.39      -48.79     82.96 o 
   9  21   8     1157.51      964.64    134.12 o 
  10  21   8       21.75       77.97     85.49 o 
  11  21   8        9.86      -43.38    207.90 o 
   0  22   8        9.52     -124.82    161.02 o 
   1  22   8     1055.49      932.92    181.33 o 
   2  22   8      585.53      449.06    146.27 o 
   3  22   8      179.75      266.52    143.38 o 
   4  22   8     2239.40     2122.69    232.48 o 
   5  22   8        0.54      -41.18     91.94 o 
   6  22   8      593.14      492.20    118.52 o 
   7  22   8      441.83      420.80    115.71 o 
   8  22   8      254.52      210.70    106.68 o 
   1  23   8     1603.33     1543.99    222.44 o 
   2  23   8       16.65      -39.70    132.92 o 
   3  23   8      198.21       89.03    139.27 o 
   4  23   8        3.63        4.77    124.79 o 
   5  23   8      249.93      -43.96    195.28 o 
   1   1   9    17017.82    15929.35    581.00 o 
   2   1   9      643.94      681.28     34.78 o 
   3   1   9    11112.81    10921.07    174.26 o 
   4   1   9      161.20      199.15     22.74 o 
   5   1   9     4248.32     4486.08     90.93 o 
   6   1   9     1398.53     1442.68     70.64 o 
   7   1   9        0.38       -4.00     15.87 o 
   8   1   9      424.52      569.54     51.94 o 
   9   1   9        0.75       -4.69     19.80 o 
  10   1   9      590.70      545.92     40.25 o 
  11   1   9       33.49       14.57     21.76 o 
  12   1   9     1218.63     1270.76     59.77 o 
  13   1   9    12167.19    11312.41    235.82 o 
  14   1   9      648.96      614.80     66.51 o 
  15   1   9      392.80      386.73     63.02 o 
  16   1   9     1143.45     1146.50     96.76 o 
  17   1   9     2932.20     2760.42    210.85 o 
  18   1   9      152.76      116.24     46.58 o 
  19   1   9       87.03      136.27     48.48 o 
  20   1   9      745.39      564.99     92.01 o 
  21   1   9      123.58      179.39     51.17 o 
  22   1   9       27.05        4.68     44.59 o 
  23   1   9       11.00       47.06     56.16 o 
  24   1   9      598.47      747.00     78.88 o 
  25   1   9      301.08      438.00     92.32 o 
   0   2   9      107.02      -23.76     32.36 o 
   1   2   9     1071.33      888.18     57.92 o 
   2   2   9     2772.71     2652.21     89.94 o 
   3   2   9    15557.83    15966.67    213.26 o 
   4   2   9     4346.43     4640.71     86.11 o 
   5   2   9     1288.99     1216.78     42.99 o 
   6   2   9      247.49      330.21     32.56 o 
   7   2   9     1904.50     2047.20     80.77 o 
   8   2   9     6278.63     5986.16    123.66 o 
   9   2   9    12809.46    12242.51    225.68 o 
  10   2   9       23.25       19.71     18.71 o 
  11   2   9     1163.56     1217.69     78.92 o 
  12   2   9     3871.65     3328.17    371.85 o 
  13   2   9     3670.21     3709.78    119.15 o 
  14   2   9        3.85        8.69     54.87 o 
  15   2   9       20.85       63.56     36.51 o 
  16   2   9      936.76     1033.10     93.21 o 
  17   2   9     5740.09     5219.29    163.97 o 
  18   2   9      734.87      707.20     74.90 o 
  19   2   9     4092.55     3893.79    147.55 o 
  20   2   9     1085.21     1322.89    102.48 o 
  21   2   9      333.81      469.78     69.60 o 
  22   2   9      513.98      509.04     83.91 o 
  23   2   9        8.43      151.05     75.58 o 
  24   2   9      269.68      395.35    102.06 o 
  25   2   9      113.00      315.13    190.89 o 
   1   3   9    10498.67    11331.63    181.61 o 
   2   3   9      107.19      116.54     19.14 o 
   3   3   9     3751.31     4142.06     76.84 o 
   4   3   9      151.85      209.09     20.64 o 
   5   3   9     6885.95     6877.71    147.60 o 
   6   3   9      690.96      631.25     54.47 o 
   7   3   9      388.57      398.54     40.78 o 
   8   3   9     1444.55     1795.36     78.74 o 
   9   3   9      836.92      815.54     48.57 o 
  10   3   9      187.37       69.42     46.24 o 
  11   3   9      171.81       89.09     58.22 o 
  12   3   9     4227.72     3970.83    368.25 o 
  13   3   9      555.34      593.11     59.50 o 
  14   3   9     1987.40     2061.60     95.71 o 
  15   3   9      719.02      707.36     60.68 o 
  16   3   9     3307.63     2812.30    108.53 o 
  17   3   9        6.44       15.34     40.07 o 
  18   3   9       16.00       21.09     42.61 o 
  19   3   9      157.91      213.50     67.98 o 
  20   3   9       17.07      122.68     48.90 o 
  21   3   9       42.74      114.21     66.62 o 
  22   3   9        1.05       62.81     84.79 o 
  23   3   9        0.96       38.05     70.79 o 
  24   3   9      729.32      638.91     88.74 o 
  25   3   9      112.49      184.26     60.67 o 
   0   4   9     1954.68     2636.37     97.26 o 
   1   4   9    11364.55    12401.51    184.98 o 
   2   4   9    24612.25    24278.35    302.74 o 
   3   4   9     6021.55     6064.91    108.75 o 
   4   4   9     1728.01     1881.47     64.93 o 
   5   4   9    45494.18    42555.89    667.72 o 
   6   4   9     8922.09     8383.98    173.63 o 
   7   4   9     8131.44     8563.54    203.56 o 
   8   4   9     9146.87     9319.71    193.83 o 
   9   4   9     2280.95     2282.43     86.02 o 
  10   4   9     1926.15     2081.06    123.05 o 
  11   4   9     3510.87     3314.88    190.57 o 
  12   4   9     3049.01     2935.52    160.15 o 
  13   4   9     9387.31     9088.22    191.13 o 
  14   4   9      863.19      795.69     63.91 o 
  15   4   9      695.28      689.50     70.64 o 
  16   4   9     2942.74     2832.78    110.38 o 
  17   4   9     6118.36     6009.34    199.84 o 
  18   4   9      280.61      128.37     49.40 o 
  19   4   9     1410.72     1485.64    109.17 o 
  20   4   9      703.96      765.02    103.05 o 
  21   4   9      541.54      644.62     80.69 o 
  22   4   9       30.69      111.80     51.96 o 
  23   4   9      270.25      253.36    103.95 o 
  24   4   9       16.19      112.60    102.60 o 
   1   5   9    26142.68    27261.95    318.49 o 
   2   5   9     3351.43     3660.60     71.12 o 
   3   5   9     9513.35     9264.73    137.82 o 
   4   5   9    10348.23    11581.90    199.07 o 
   5   5   9      593.88      421.19     32.66 o 
   6   5   9     1278.62     1251.87     61.02 o 
   7   5   9     1020.29     1266.92     64.19 o 
   8   5   9     6609.42     6972.10    147.90 o 
   9   5   9      645.13      530.41     48.59 o 
  10   5   9       59.86       29.01     25.13 o 
  11   5   9     1641.70     1533.62    129.53 o 
  12   5   9      121.95       96.07     31.96 o 
  13   5   9    26104.52    24774.28    402.87 o 
  14   5   9      318.74      398.52     50.10 o 
  15   5   9     3853.61     4028.39    125.04 o 
  16   5   9       62.31      140.76     42.00 o 
  17   5   9      690.25      741.33     68.31 o 
  18   5   9       77.32       57.08     46.99 o 
  19   5   9     1129.43     1161.63     96.51 o 
  20   5   9      561.33      609.16    107.04 o 
  21   5   9       27.01       41.11     83.84 o 
  22   5   9      130.16      124.69     63.31 o 
  23   5   9      377.58      462.65     85.29 o 
  24   5   9        4.10       95.22     89.05 o 
   0   6   9      282.29      342.08     30.50 o 
   1   6   9     1716.24     2082.14     52.91 o 
   2   6   9     2184.54     1820.76     49.96 o 
   3   6   9     9755.05    10127.07    159.29 o 
   4   6   9     1478.84     1579.97     48.91 o 
   5   6   9    14528.58    13995.51    215.08 o 
   6   6   9      329.14      188.15     32.13 o 
   7   6   9     1085.14     1092.94     61.85 o 
   8   6   9     1434.60     1444.90     71.36 o 
   9   6   9    24680.41    25210.95    395.63 o 
  10   6   9     2325.63     2236.28     85.63 o 
  11   6   9       28.79       10.19     27.58 o 
  12   6   9     1659.83     1697.91     85.36 o 
  13   6   9     7583.58     7521.58    172.41 o 
  14   6   9     1323.19     1294.98     78.63 o 
  15   6   9      301.34      324.68     49.36 o 
  16   6   9     3908.91     3995.98    127.99 o 
  17   6   9     4791.20     4336.63    137.16 o 
  18   6   9      639.26      710.50     68.25 o 
  19   6   9     3593.12     3566.95    206.43 o 
  20   6   9     1312.32     1477.07    126.62 o 
  21   6   9      886.67      782.15    100.48 o 
  22   6   9       72.85       96.57     61.33 o 
  23   6   9        1.32       63.01     63.05 o 
  24   6   9       11.83      196.61    130.58 o 
   1   7   9     3234.89     3066.82     77.75 o 
   2   7   9       66.79       53.19     18.49 o 
   3   7   9     4699.35     4360.37     89.86 o 
   4   7   9       46.78       43.19     19.14 o 
   5   7   9     1986.28     2026.81     52.78 o 
   6   7   9     2940.01     3006.66     90.36 o 
   7   7   9        1.05      -10.48     34.87 o 
   8   7   9      295.24      285.08     51.44 o 
   9   7   9      959.06      884.90     60.74 o 
  10   7   9     3448.07     3406.54    107.80 o 
  11   7   9     2970.95     2967.96    102.24 o 
  12   7   9      187.31      188.70     40.67 o 
  13   7   9     4525.43     4610.08    151.21 o 
  14   7   9       98.22      130.81     38.43 o 
  15   7   9      160.40      186.02     43.50 o 
  16   7   9        0.08       20.13     34.98 o 
  17   7   9     2768.19     2906.56    145.21 o 
  18   7   9       40.95       14.90     39.39 o 
  19   7   9     3169.26     3179.00    143.76 o 
  20   7   9       66.81       73.69     58.53 o 
  21   7   9      779.84      853.02    121.75 o 
  22   7   9      447.18      440.70     83.73 o 
  23   7   9      298.09      377.08     81.44 o 
  24   7   9      345.71      368.83    124.29 o 
   0   8   9        6.25        4.50     25.36 o 
   1   8   9     2703.45     2620.36     92.80 o 
   2   8   9       35.55       27.78     19.10 o 
   3   8   9     1177.08     1297.12     48.48 o 
   4   8   9        3.04       48.58     20.54 o 
   5   8   9    19261.72    18008.75    262.99 o 
   6   8   9        4.11       -1.26     24.94 o 
   7   8   9     1492.16     1516.13     75.43 o 
   8   8   9        7.08       38.81     29.22 o 
   9   8   9     5556.79     5500.76    137.92 o 
  10   8   9      454.47      376.30     49.32 o 
  11   8   9      182.13      130.65     38.49 o 
  12   8   9       22.53       16.73     44.72 o 
  13   8   9     3434.85     3235.58    113.75 o 
  14   8   9       19.07       14.41     32.92 o 
  15   8   9      540.90      601.52     60.83 o 
  16   8   9       92.50       81.69     39.35 o 
  17   8   9      217.91      309.87     70.85 o 
  18   8   9       92.14      124.82     49.99 o 
  19   8   9      905.37     1028.95     91.66 o 
  20   8   9      418.72      331.28    138.15 o 
  21   8   9        0.18       27.74     60.02 o 
  22   8   9       38.62        7.64     59.35 o 
  23   8   9      210.01      296.54    172.42 o 
   1   9   9     2436.25     2460.49    107.72 o 
   2   9   9      111.77      127.98     22.85 o 
   3   9   9     5233.15     5104.76    105.10 o 
   4   9   9     9514.57    10126.13    208.76 o 
   5   9   9     2261.42     2010.32     78.20 o 
   6   9   9     2367.60     2262.81     83.74 o 
   7   9   9     1374.15     1445.86     74.73 o 
   8   9   9     2396.61     2363.09     92.49 o 
   9   9   9        1.67       93.60     51.69 o 
  10   9   9       20.72       28.68     31.42 o 
  11   9   9      342.11      290.99     49.84 o 
  12   9   9       43.80       16.11     33.55 o 
  13   9   9     2638.05     2547.39    134.41 o 
  14   9   9       88.57        3.16     37.77 o 
  15   9   9     5836.63     5548.20    171.09 o 
  16   9   9       90.58       -9.98     39.88 o 
  17   9   9     1851.93     1841.92    117.38 o 
  18   9   9       90.60       66.53     48.12 o 
  19   9   9      252.33      251.02     59.82 o 
  20   9   9      377.74      420.66     71.16 o 
  21   9   9        2.92       82.21     60.85 o 
  22   9   9      842.65      640.58    113.84 o 
  23   9   9      175.82      233.59     84.26 o 
   1  10   9     2804.46     3085.20    125.48 o 
   2  10   9    11741.21    11678.03    218.43 o 
   3  10   9     2248.60     2146.91     88.80 o 
   4  10   9     3320.07     3139.71     91.95 o 
   5  10   9    42352.12    41677.57    669.53 o 
   6  10   9      655.68      591.37     59.76 o 
   7  10   9     1660.73     1695.66     84.30 o 
   8  10   9     1763.74     1705.14     87.38 o 
   9  10   9     6085.13     6055.02    150.53 o 
  10  10   9     1116.68     1036.63     72.72 o 
  11  10   9      474.84      479.19     55.38 o 
  12  10   9     2120.65     2200.59    106.58 o 
  13  10   9      246.71      196.41     48.00 o 
  14  10   9        0.28        5.60     37.57 o 
  15  10   9     1677.24     1821.14    113.11 o 
  16  10   9     3357.93     3149.69    141.35 o 
  17  10   9     3308.53     3320.49    147.42 o 
  18  10   9       41.50       15.67     42.95 o 
  19  10   9      417.84      336.30     65.26 o 
  20  10   9        1.58      -15.30     49.29 o 
  21  10   9      592.32      535.01    132.04 o 
  22  10   9       14.84      -47.25     83.03 o 
   1  11   9      506.56      576.56     59.37 o 
   2  11   9     1902.44     1821.58     82.99 o 
   3  11   9      231.50      278.81     42.09 o 
   4  11   9     8030.94     8070.30    187.19 o 
   5  11   9       43.53       20.03     37.13 o 
   6  11   9     2324.28     2301.49    101.95 o 
   7  11   9      393.14      329.37     55.79 o 
   8  11   9     1677.69     1780.32     99.27 o 
   9  11   9      402.82      449.38     61.39 o 
  10  11   9     1033.01     1155.04     85.50 o 
  11  11   9    12513.83    12181.37    269.19 o 
  12  11   9      617.06      535.64     64.10 o 
  13  11   9      572.75      459.10     63.28 o 
  14  11   9       89.91       61.57     41.10 o 
  15  11   9       70.48       26.09     52.15 o 
  16  11   9        1.85      -13.63     46.53 o 
  17  11   9      660.52      632.95    136.48 o 
  18  11   9        1.96       51.41     55.25 o 
  19  11   9      173.10      155.30     64.49 o 
  20  11   9        0.84       49.77     61.58 o 
  21  11   9       10.59      108.16     74.74 o 
  22  11   9        9.99       59.48    155.93 o 
   0  12   9     2093.02     2107.29    109.98 o 
   1  12   9    35892.98    36060.26    638.88 o 
   2  12   9    30763.31    29443.37    956.14 o 
   3  12   9       20.38      149.58     77.30 o 
   4  12   9     3860.62     4042.85    141.42 o 
   5  12   9    16017.96    15359.10    317.19 o 
   6  12   9     3064.67     3114.64    114.45 o 
   7  12   9      496.13      612.45     65.06 o 
   8  12   9     4651.76     4251.73    138.64 o 
   9  12   9    10210.57     9692.98    227.03 o 
  10  12   9     1280.44     1600.34    110.90 o 
  11  12   9      174.74      124.43     50.85 o 
  12  12   9     6063.81     5716.02    193.39 o 
  13  12   9        4.73       38.59     49.56 o 
  14  12   9      254.03      211.24     61.94 o 
  15  12   9     1462.17     1804.11    130.96 o 
  16  12   9      384.02      451.68    129.42 o 
  17  12   9       33.82      108.91     60.19 o 
  18  12   9      301.18      249.51     75.36 o 
  19  12   9       99.84      142.98     69.21 o 
  20  12   9      194.02      295.36     90.86 o 
  21  12   9      228.70      343.96     97.34 o 
   1  13   9     5664.73     5857.13    195.49 o 
   2  13   9     1433.07     1394.30     80.34 o 
   3  13   9      264.86      297.03     56.17 o 
   4  13   9     1603.58     1475.96     99.06 o 
   5  13   9     7225.06     7234.98    203.10 o 
   6  13   9     2632.10     2592.59    107.54 o 
   7  13   9      115.34       99.45     50.23 o 
   8  13   9      378.55      254.57     55.62 o 
   9  13   9        6.15       41.36     68.00 o 
  10  13   9      561.42      523.36     74.02 o 
  11  13   9     2101.38     2052.67    131.46 o 
  12  13   9     1275.16     1281.80    107.64 o 
  13  13   9      923.00      788.10     92.46 o 
  14  13   9        9.99       14.78     48.11 o 
  15  13   9      170.44      197.56     66.35 o 
  16  13   9      223.50      240.10     68.52 o 
  17  13   9      240.26      288.15     74.74 o 
  18  13   9       43.15       28.40     80.24 o 
  19  13   9       89.21      227.37     85.74 o 
  20  13   9       39.56      137.79    101.89 o 
   0  14   9     1771.92     1637.96    205.51 o 
   1  14   9      104.28      128.23     50.12 o 
   2  14   9     6548.20     6687.99    334.71 o 
   3  14   9     1486.41     1611.15    104.32 o 
   4  14   9      264.96      206.53     52.03 o 
   5  14   9      394.93      424.41     61.64 o 
   6  14   9      592.43      549.29     69.22 o 
   7  14   9     5071.62     5271.13    176.96 o 
   8  14   9     1531.34     1354.38    105.54 o 
   9  14   9       31.42       49.80     46.66 o 
  10  14   9     3015.72     2906.36    143.71 o 
  11  14   9      101.13      140.43     56.70 o 
  12  14   9      953.64      944.02     96.34 o 
  13  14   9     5637.01     5442.53    200.20 o 
  14  14   9       75.07      107.92     70.58 o 
  15  14   9      252.36      229.61     68.03 o 
  16  14   9     1180.32     1386.47    151.57 o 
  17  14   9      354.92      276.23     77.45 o 
  18  14   9      283.11      540.75    108.58 o 
  19  14   9     1194.76      955.59    131.36 o 
  20  14   9      468.40      583.55    112.48 o 
   1  15   9      920.22      888.64     82.06 o 
   2  15   9      278.17      391.63     78.67 o 
   3  15   9     1433.17     1491.72    122.38 o 
   4  15   9        0.07      -18.94     54.88 o 
   5  15   9     1877.59     1667.31    121.62 o 
   6  15   9       35.67       63.84     50.15 o 
   7  15   9     3253.39     3232.10    143.60 o 
   8  15   9      272.68      160.74     57.15 o 
   9  15   9     2717.27     2754.54    146.05 o 
  10  15   9        7.38      -62.77     62.77 o 
  11  15   9     4365.31     4579.87    179.46 o 
  12  15   9       61.90       55.72     53.28 o 
  13  15   9      312.23      261.55     76.35 o 
  14  15   9        0.66       26.99     56.31 o 
  15  15   9      692.88      667.23     92.07 o 
  16  15   9      140.31      108.74     67.88 o 
  17  15   9     4125.76     4331.88    237.63 o 
  18  15   9        0.75      152.74     83.85 o 
  19  15   9       35.93      139.89     80.83 o 
   0  16   9        0.20      -15.74     73.83 o 
   1  16   9      135.12      193.48     71.89 o 
   2  16   9       93.27       47.31     62.11 o 
   3  16   9      220.37      236.08     71.99 o 
   4  16   9       89.10      130.97     68.44 o 
   5  16   9      925.21     1042.79    113.99 o 
   6  16   9       66.36       61.42     94.23 o 
   7  16   9     1218.28     1222.45    106.62 o 
   8  16   9      428.90      367.94     71.82 o 
   9  16   9      223.49      228.33     65.55 o 
  10  16   9      105.99       54.72     53.44 o 
  11  16   9      453.18      480.77     79.91 o 
  12  16   9      397.48      399.57     78.08 o 
  13  16   9       13.02       62.18     58.46 o 
  14  16   9      612.28      744.14     94.62 o 
  15  16   9      214.22      278.89     75.89 o 
  16  16   9      222.15      286.77     79.45 o 
  17  16   9       23.30       42.84    105.96 o 
  18  16   9       86.47      146.70    145.70 o 
   1  17   9     5539.85     5479.40    218.97 o 
   2  17   9       50.92      -19.46     67.35 o 
   3  17   9      155.54      215.65     80.05 o 
   4  17   9        1.22      -64.61     64.61 o 
   5  17   9      694.25      776.61    142.86 o 
   6  17   9        1.02      -27.82     64.92 o 
   7  17   9      174.69      165.03     76.89 o 
   8  17   9      623.23      568.57     96.25 o 
   9  17   9       83.55       10.02     77.25 o 
  10  17   9      119.54      179.37     68.20 o 
  11  17   9     2982.49     3249.16    169.88 o 
  12  17   9     1966.62     2032.22    144.46 o 
  13  17   9     1609.37     1670.65    191.18 o 
  14  17   9        0.06       -2.86     60.17 o 
  15  17   9        4.35       46.80     65.36 o 
  16  17   9      455.51      482.91    106.04 o 
  17  17   9       11.96      177.29     90.06 o 
   0  18   9      631.39      646.22    194.42 o 
   1  18   9      279.55      299.41    118.87 o 
   2  18   9     3208.22     3473.69    191.52 o 
   3  18   9      951.12      757.36    138.80 o 
   4  18   9      806.72      846.04    111.67 o 
   5  18   9     1367.98     1316.27    132.51 o 
   6  18   9     1676.63     1733.16    242.88 o 
   7  18   9       66.13       18.87     70.75 o 
   8  18   9     1163.45     1091.98    135.93 o 
   9  18   9       18.53        2.03     69.63 o 
  10  18   9      170.42      236.93     84.27 o 
  11  18   9     1099.30     1118.64    135.40 o 
  12  18   9     1543.26     1649.17    153.26 o 
  13  18   9       23.10      120.48     68.66 o 
  14  18   9      458.45      469.57     89.35 o 
  15  18   9       52.04       58.60    134.94 o 
  16  18   9       35.06      234.45    156.97 o 
   1  19   9      120.20       47.51    102.02 o 
   2  19   9       18.68      -94.53     94.53 o 
   3  19   9      174.61      131.92     82.19 o 
   4  19   9        5.82       64.16     79.10 o 
   5  19   9     4298.62     4262.61    221.34 o 
   6  19   9      812.47      947.33    121.78 o 
   7  19   9      558.35      536.12    113.07 o 
   8  19   9        1.33      113.63     82.52 o 
   9  19   9      115.12       73.95     79.21 o 
  10  19   9       39.31      -17.17     76.92 o 
  11  19   9        0.11       61.58     80.42 o 
  12  19   9      123.74       95.27     81.04 o 
  13  19   9     1423.33     1783.12    237.73 o 
  14  19   9        6.27       70.01    101.80 o 
   0  20   9     4906.02     4379.19    393.60 o 
   1  20   9     1533.26     1627.22    265.72 o 
   2  20   9     2289.68     2007.12    215.01 o 
   3  20   9      827.80      885.19    163.75 o 
   4  20   9      180.67      289.23     98.03 o 
   5  20   9     2144.26     2428.71    183.59 o 
   6  20   9      453.05      459.71    214.57 o 
   7  20   9      292.07      202.67    121.28 o 
   8  20   9      719.16      650.22    175.76 o 
   9  20   9     1869.45     1785.79    164.51 o 
  10  20   9      951.24      942.50    131.84 o 
  11  20   9      164.68      129.34     88.34 o 
  12  20   9      725.15      669.77    168.17 o 
   1  21   9      280.64      239.66    162.24 o 
   2  21   9        0.17        9.39    121.29 o 
   3  21   9      246.68      202.58    133.79 o 
   4  21   9       57.85       -6.48    151.41 o 
   5  21   9      349.10      337.95    105.55 o 
   6  21   9      153.80      158.33     96.46 o 
   7  21   9      924.35      825.92    130.35 o 
   8  21   9       85.02      141.81     89.23 o 
   9  21   9       13.47       23.92     83.21 o 
  10  21   9       36.26       40.52     92.06 o 
   0  22   9      163.35     -140.77    180.86 o 
   1  22   9      271.64      163.59    139.76 o 
   2  22   9      631.76      600.77    163.03 o 
   3  22   9        0.31      -38.40    119.36 o 
   4  22   9        5.84     -110.83    110.83 o 
   5  22   9     3173.26     3429.36    413.53 o 
   6  22   9       98.10       85.00     98.76 o 
   7  22   9     1417.52     1437.87    164.05 o 
   8  22   9       38.42      -37.44     92.89 o 
   1  23   9      142.58       69.26    137.99 o 
   2  23   9       49.27     -118.65    118.65 o 
   3  23   9       91.90      -83.60    131.26 o 
   0   0  10    50177.29    46738.95   1128.72 o 
   1   0  10     5500.65     4862.66    138.81 o 
   2   0  10     5665.01     4930.73    124.35 o 
   3   0  10     3876.36     4163.67    111.88 o 
   4   0  10     9526.57     9430.87    223.72 o 
   5   0  10    14598.01    14707.15    567.03 o 
   6   0  10      475.83      335.62     59.19 o 
   7   0  10    16668.25    16561.26    616.38 o 
   8   0  10      131.59      190.70     41.48 o 
   9   0  10     8942.17     4218.10   3010.36 o 
  10   0  10     6982.31     3892.58   2275.91 o 
  11   0  10     4044.53     2630.26   1274.12 o 
  12   0  10     9865.86     9647.39    317.96 o 
  13   0  10        6.98      -42.74     50.82 o 
  14   0  10     1620.92     1831.77    164.71 o 
  15   0  10      792.56      869.44    123.39 o 
  16   0  10      754.76      753.12    119.48 o 
  17   0  10       14.30      -52.57     52.57 o 
  18   0  10       25.43       61.34    130.49 o 
  19   0  10     1322.12     1660.04    184.24 o 
  20   0  10     2088.24     2191.86    327.24 o 
  21   0  10      654.50      635.40    102.58 o 
  22   0  10       15.04       83.85    110.59 o 
  23   0  10      328.79      463.29    186.62 o 
  24   0  10     4769.89     5147.80    251.18 o 
  25   0  10      262.58      610.87    210.74 o 
   1   1  10      159.32      221.15     26.85 o 
   2   1  10      749.84      848.54     36.63 o 
   3   1  10     2944.09     2919.11     66.21 o 
   4   1  10      314.90      274.66     25.13 o 
   5   1  10     4074.11     4450.32     93.22 o 
   6   1  10     1181.73     1150.00     50.11 o 
   7   1  10     3588.28     3463.53     87.61 o 
   8   1  10     6199.88     6158.61    147.56 o 
   9   1  10      831.51      743.72     43.88 o 
  10   1  10     7250.55     5623.21    739.89 o 
  11   1  10        1.81      -20.92     20.92 o 
  12   1  10       31.39       17.85     31.76 o 
  13   1  10      130.23       46.48     36.97 o 
  14   1  10      460.15      525.35     67.68 o 
  15   1  10      560.52      606.58     73.89 o 
  16   1  10       50.53       98.48     49.27 o 
  17   1  10      854.77      819.18     89.39 o 
  18   1  10     1443.73     1458.10    117.32 o 
  19   1  10      600.28      576.70     73.78 o 
  20   1  10      137.75      156.22     71.38 o 
  21   1  10      326.94      239.81     62.50 o 
  22   1  10     2188.43     2109.35    133.06 o 
  23   1  10     1670.65     1836.53    159.00 o 
  24   1  10        8.94      206.19    109.43 o 
  25   1  10        0.46       33.72     88.03 o 
   0   2  10    60685.31    59139.09    996.29 o 
   1   2  10     7001.47     6758.52    116.27 o 
   2   2  10    12631.86    12375.53    249.82 o 
   3   2  10     4270.20     4193.79     84.99 o 
   4   2  10        8.45      -12.20     15.31 o 
   5   2  10      353.36      184.25     23.48 o 
   6   2  10     4435.26     4432.61    123.30 o 
   7   2  10        3.31       -9.64     14.53 o 
   8   2  10       10.87      -18.50     18.50 o 
   9   2  10       10.69        1.88     21.38 o 
  10   2  10    15081.34    14709.26    424.47 o 
  11   2  10     1949.70     1886.47    138.79 o 
  12   2  10     6929.34     6780.16    185.58 o 
  13   2  10     3596.84     3399.38    227.29 o 
  14   2  10      250.36      155.08     42.30 o 
  15   2  10      528.03      361.97     62.31 o 
  16   2  10        4.22        2.89     43.13 o 
  17   2  10      355.33      326.03     56.36 o 
  18   2  10      310.31      343.81     60.46 o 
  19   2  10       77.55      133.84     49.63 o 
  20   2  10      717.38     1002.03    151.96 o 
  21   2  10      546.94      574.60     78.04 o 
  22   2  10     3095.28     3025.27    156.38 o 
  23   2  10     1688.30     1862.17    118.54 o 
  24   2  10      498.69      693.89    154.03 o 
   1   3  10     5644.26     6263.59    149.82 o 
   2   3  10     8268.08     8496.91    139.36 o 
   3   3  10     5305.65     6391.26    113.59 o 
   4   3  10    18704.62    19184.69    287.96 o 
   5   3  10     5113.57     5848.13    134.46 o 
   6   3  10     5920.85     5609.19    194.93 o 
   7   3  10     1127.02     1190.26    104.20 o 
   8   3  10     2608.85     2277.82     83.93 o 
   9   3  10     1950.53     1981.51     78.94 o 
  10   3  10       84.00       10.91     32.72 o 
  11   3  10      543.96      784.82    102.56 o 
  12   3  10     1361.22     1308.97     89.98 o 
  13   3  10      221.35      235.15     54.66 o 
  14   3  10      652.21      701.67     64.78 o 
  15   3  10     1631.38     1560.15    119.75 o 
  16   3  10      897.22      881.66     91.89 o 
  17   3  10     3081.19     3196.50    134.04 o 
  18   3  10     1485.58     1347.67    101.78 o 
  19   3  10     4262.05     3963.38    151.94 o 
  20   3  10      695.22      719.66     80.24 o 
  21   3  10       34.85      116.37     70.48 o 
  22   3  10      661.47      734.40    137.60 o 
  23   3  10      146.26      384.73    133.95 o 
  24   3  10      121.67      108.94     72.06 o 
   0   4  10    35605.65    33449.53   1424.73 o 
   1   4  10     8800.12     8670.31    143.77 o 
   2   4  10        3.11       -2.87     13.22 o 
   3   4  10    11451.36    11273.88    161.13 o 
   4   4  10    18849.79    20206.58    258.05 o 
   5   4  10     7008.67     6568.89    149.32 o 
   6   4  10      403.96      423.81     61.25 o 
   7   4  10     1561.33     1611.03     78.19 o 
   8   4  10      762.85      837.70     61.05 o 
   9   4  10     5423.14     5532.77    143.38 o 
  10   4  10     4728.82     4443.45    325.72 o 
  11   4  10     2238.29     2219.53    237.76 o 
  12   4  10      695.03      683.46     57.21 o 
  13   4  10     7594.17     7391.36    168.33 o 
  14   4  10      583.12      553.70     55.70 o 
  15   4  10     3497.80     3453.49    114.14 o 
  16   4  10     1013.49     1071.43     76.88 o 
  17   4  10     2989.46     3142.34    140.75 o 
  18   4  10        9.54       10.02     43.08 o 
  19   4  10      145.46      264.85     74.93 o 
  20   4  10        2.82       67.39     46.98 o 
  21   4  10       25.08       68.60     54.73 o 
  22   4  10       28.77      102.19     55.33 o 
  23   4  10      483.09      599.95    102.75 o 
  24   4  10       69.45      192.07    131.39 o 
   1   5  10      455.71      563.03     32.12 o 
   2   5  10      562.99      622.47     29.99 o 
   3   5  10     1617.24     1744.55     42.99 o 
   4   5  10      492.32      593.86     29.13 o 
   5   5  10      447.19      509.53     42.43 o 
   6   5  10       50.31       70.63     31.74 o 
   7   5  10      752.67      752.73     52.09 o 
   8   5  10       89.44       98.55     29.38 o 
   9   5  10      739.97      717.13     54.92 o 
  10   5  10     6037.45     6118.65    143.28 o 
  11   5  10      955.63      953.26     69.33 o 
  12   5  10     2135.71     2036.98     92.90 o 
  13   5  10      807.34      835.17     64.62 o 
  14   5  10     2375.68     2506.52    138.99 o 
  15   5  10     2330.62     2103.85    100.93 o 
  16   5  10     1388.02     1410.90     86.40 o 
  17   5  10      432.91      552.20     61.58 o 
  18   5  10       11.62        3.83     44.69 o 
  19   5  10        4.35       51.44     47.34 o 
  20   5  10     1259.47     1276.97    104.80 o 
  21   5  10     1576.65     1595.22    118.52 o 
  22   5  10      377.78      498.55     88.23 o 
  23   5  10        1.04       72.61    101.88 o 
  24   5  10      240.22      289.14     76.51 o 
   0   6  10     4004.70     3752.32    196.71 o 
   1   6  10     3070.44     2443.15    204.65 o 
   2   6  10    12449.60    12400.67    163.65 o 
   3   6  10      162.88      152.88     29.22 o 
   4   6  10      251.38      190.48     30.72 o 
   5   6  10      704.22      652.99     43.14 o 
   6   6  10     4893.27     4970.57    120.09 o 
   7   6  10       21.02       -2.82     25.64 o 
   8   6  10      585.99      584.69     50.94 o 
   9   6  10      941.16      942.85     63.62 o 
  10   6  10     1408.14     1458.10     78.57 o 
  11   6  10       40.33       17.35     33.89 o 
  12   6  10     4535.47     4354.90    125.60 o 
  13   6  10      309.56      379.82     49.20 o 
  14   6  10     3206.08     3218.19    115.52 o 
  15   6  10      202.06      139.71     43.50 o 
  16   6  10       17.42       -0.53     34.75 o 
  17   6  10     7740.89     7077.71    181.90 o 
  18   6  10     1200.70     1010.12     92.39 o 
  19   6  10      703.00      827.11     87.34 o 
  20   6  10      929.40      694.56     93.99 o 
  21   6  10     1751.26     1706.16    140.80 o 
  22   6  10       47.18       10.78     59.46 o 
  23   6  10      301.48      323.99     90.19 o 
  24   6  10        0.09       89.52     61.63 o 
   1   7  10        9.71       28.20     14.36 o 
   2   7  10     1749.80     1798.55     53.10 o 
   3   7  10     2838.28     3071.77     73.91 o 
   4   7  10     1149.91     1233.37     48.28 o 
   5   7  10      400.67      405.86     37.68 o 
   6   7  10    10867.40    10511.30    196.86 o 
   7   7  10     1596.96     1576.35     77.52 o 
   8   7  10       11.90       10.26     25.16 o 
   9   7  10      179.73      154.91     35.12 o 
  10   7  10       79.72       62.14     31.89 o 
  11   7  10     1127.54     1178.07     74.05 o 
  12   7  10     2301.90     2182.50    113.79 o 
  13   7  10     2607.78     2351.03    106.78 o 
  14   7  10     3969.10     4061.47    127.56 o 
  15   7  10      399.71      372.41     53.35 o 
  16   7  10        0.41       22.64     35.99 o 
  17   7  10      216.57      163.59     46.61 o 
  18   7  10        0.87       -0.61     43.36 o 
  19   7  10     1148.02     1106.15    111.37 o 
  20   7  10      296.85      132.13     62.04 o 
  21   7  10       99.53      133.91     65.43 o 
  22   7  10      124.15      154.46     67.00 o 
  23   7  10       15.93       82.94    101.32 o 
   0   8  10     5647.83     5906.38    152.50 o 
   1   8  10    13900.78    13756.27    228.69 o 
   2   8  10     1510.38     1488.84     63.56 o 
   3   8  10    13175.16    13248.96    203.86 o 
   4   8  10     1478.20     1437.24     52.54 o 
   5   8  10     3301.16     3102.07     84.04 o 
   6   8  10     5869.26     5745.01    133.83 o 
   7   8  10     3612.85     3395.75    103.63 o 
   8   8  10       23.90       53.39     29.90 o 
   9   8  10     1971.39     1987.05     92.53 o 
  10   8  10       26.76       55.24     32.86 o 
  11   8  10       12.23      -11.55     28.61 o 
  12   8  10     3651.58     3413.98    115.14 o 
  13   8  10      997.33      828.06     69.11 o 
  14   8  10      175.87       90.88     45.60 o 
  15   8  10        3.69       37.55     38.99 o 
  16   8  10     5211.58     5155.19    154.07 o 
  17   8  10     1179.04     1237.71     95.48 o 
  18   8  10        1.09       10.17     43.17 o 
  19   8  10      148.54       67.23     49.09 o 
  20   8  10     4133.15     4253.28    204.20 o 
  21   8  10     2172.99     2561.61    296.49 o 
  22   8  10       92.88       64.32     65.22 o 
  23   8  10       20.37       34.90     62.48 o 
   1   9  10      556.71      577.22     47.56 o 
   2   9  10      303.08      164.19    104.41 o 
   3   9  10      639.02      642.70     42.67 o 
   4   9  10      130.58       89.71     25.57 o 
   5   9  10       38.27      -14.59     27.16 o 
   6   9  10     7988.66     8008.92    168.85 o 
   7   9  10        3.18       -0.06     27.72 o 
   8   9  10      327.97      287.27     45.39 o 
   9   9  10      956.14      961.10     68.91 o 
  10   9  10      262.69      236.80     44.88 o 
  11   9  10     1366.69     1293.08     80.69 o 
  12   9  10      717.94      787.77     67.81 o 
  13   9  10      248.00      224.01     47.46 o 
  14   9  10      741.80      620.65     64.29 o 
  15   9  10      175.04      154.97     45.66 o 
  16   9  10     1000.58     1109.78     91.08 o 
  17   9  10       35.06       46.19     49.32 o 
  18   9  10     1425.32     1314.87    103.40 o 
  19   9  10     1121.62      980.14     92.46 o 
  20   9  10       20.03      -21.93     53.07 o 
  21   9  10       25.22      -15.30     56.82 o 
  22   9  10       45.16       46.86     63.43 o 
  23   9  10       43.44      165.24    117.51 o 
   0  10  10      403.53      468.44     81.22 o 
   1  10  10      624.82      620.02     56.93 o 
   2  10  10    13645.71    13685.67    231.24 o 
   3  10  10     1427.07     1462.36     90.77 o 
   4  10  10      113.63       91.21     38.19 o 
   5  10  10     4335.75     4283.38    117.41 o 
   6  10  10     3702.90     3645.80    132.68 o 
   7  10  10        0.74      -28.03     30.02 o 
   8  10  10     9081.79     8874.18    190.08 o 
   9  10  10      623.49      660.41     61.53 o 
  10  10  10     2972.47     2734.97    109.19 o 
  11  10  10       13.21       21.23     35.58 o 
  12  10  10     1181.38     1102.28     78.82 o 
  13  10  10     3793.03     3569.00    126.90 o 
  14  10  10      573.11      637.56     71.15 o 
  15  10  10     1243.90     1304.11     97.89 o 
  16  10  10        6.57       21.52     45.30 o 
  17  10  10     3695.02     3728.72    155.18 o 
  18  10  10      535.46      439.53     69.77 o 
  19  10  10      139.88      174.22     57.84 o 
  20  10  10      262.98      218.10     63.98 o 
  21  10  10      789.91      844.03    103.75 o 
  22  10  10      279.44      421.69    135.39 o 
   1  11  10      469.26      382.96     74.08 o 
   2  11  10     5863.90     5418.20    289.67 o 
   3  11  10        6.39       12.58     36.87 o 
   4  11  10     8966.38     8683.74    198.78 o 
   5  11  10      168.44      231.00     50.77 o 
   6  11  10       94.62       75.45     43.72 o 
   7  11  10      785.18      676.79     69.14 o 
   8  11  10     7282.24     6791.28    179.76 o 
   9  11  10      149.91      121.81     44.01 o 
  10  11  10       19.88       44.96     37.61 o 
  11  11  10     1797.69     1727.29     95.25 o 
  12  11  10     1997.37     2030.17    114.45 o 
  13  11  10      440.96      310.01     57.73 o 
  14  11  10        0.12      -14.73     39.85 o 
  15  11  10      317.09      385.42     61.74 o 
  16  11  10      112.16      118.33     52.22 o 
  17  11  10      246.02      227.55     58.90 o 
  18  11  10      123.66      106.93     61.26 o 
  19  11  10        5.05       86.77     60.06 o 
  20  11  10       14.53       87.88     62.08 o 
  21  11  10       93.13      -11.86    122.39 o 
  22  11  10      237.15      633.41    213.98 o 
   0  12  10    30302.94    31434.51    800.67 o 
   1  12  10    27445.87    27713.87    458.43 o 
   2  12  10     9918.91     9954.18    207.15 o 
   3  12  10     6644.54     6767.85    188.76 o 
   4  12  10     2038.59     2040.11    143.30 o 
   5  12  10        4.72       21.93     40.68 o 
   6  12  10      385.38      351.72     54.29 o 
   7  12  10      695.71      742.52     69.65 o 
   8  12  10      422.66      343.49     56.25 o 
   9  12  10        6.29       -9.62     38.94 o 
  10  12  10     4377.76     4246.27    146.89 o 
  11  12  10      437.20      518.59     73.46 o 
  12  12  10      760.13      871.86     90.01 o 
  13  12  10      263.54      270.03     64.34 o 
  14  12  10      486.08      584.10     82.62 o 
  15  12  10      958.85      899.35     98.58 o 
  16  12  10        1.39       17.49     52.43 o 
  17  12  10       72.18       66.29     57.40 o 
  18  12  10       76.83       90.31     63.46 o 
  19  12  10      411.42      262.23     76.50 o 
  20  12  10       43.42      137.16     70.73 o 
  21  12  10      122.71       97.93     81.90 o 
   1  13  10     2713.96     2525.91    122.46 o 
   2  13  10     3796.22     3671.45    133.97 o 
   3  13  10    10667.07    10993.23    262.88 o 
   4  13  10     1553.18     1741.58    107.68 o 
   5  13  10     2782.11     2667.52    175.33 o 
   6  13  10     1343.78     1450.33     91.03 o 
   7  13  10      463.36      530.40     63.64 o 
   8  13  10        2.79      -23.13     40.26 o 
   9  13  10     3815.77     4022.55    155.91 o 
  10  13  10     3149.53     3033.05    179.81 o 
  11  13  10      365.00      287.60     64.02 o 
  12  13  10     1654.57     1691.36    128.04 o 
  13  13  10      915.69     1058.61    102.91 o 
  14  13  10      220.81      238.72     67.02 o 
  15  13  10     1406.49     1322.78    135.08 o 
  16  13  10      143.15      187.64     65.15 o 
  17  13  10      240.43      164.15     79.96 o 
  18  13  10        9.72      -38.01     55.38 o 
  19  13  10       43.66       78.39     65.85 o 
  20  13  10       26.10       76.03     79.33 o 
   0  14  10      450.17      488.77    125.75 o 
   1  14  10      517.22      583.01     67.36 o 
   2  14  10      160.28      286.38     67.45 o 
   3  14  10     1408.81     1240.28    111.48 o 
   4  14  10      677.90      665.94     73.66 o 
   5  14  10      327.68      316.92     64.30 o 
   6  14  10     2504.90     2463.20    124.48 o 
   7  14  10     3137.79     2967.98    135.03 o 
   8  14  10       57.29      140.19     52.56 o 
   9  14  10     2481.67     2597.93    143.60 o 
  10  14  10      139.84      236.00     62.73 o 
  11  14  10     2310.26     2344.09    142.54 o 
  12  14  10      475.26      505.93     77.26 o 
  13  14  10      262.51      228.01     62.97 o 
  14  14  10     1621.58     1852.48    135.58 o 
  15  14  10       73.86       33.02     58.18 o 
  16  14  10      524.61      601.65     91.34 o 
  17  14  10      610.56      815.95    104.17 o 
  18  14  10      108.79       98.92     65.39 o 
  19  14  10      444.45      464.88    110.03 o 
   1  15  10       34.50       20.54     62.56 o 
   2  15  10     2212.13     2296.36    150.39 o 
   3  15  10      977.71     1042.48    118.38 o 
   4  15  10      548.67      577.78     86.17 o 
   5  15  10      789.17      861.11     84.64 o 
   6  15  10      997.93      987.91     97.89 o 
   7  15  10        2.42       85.14     51.67 o 
   8  15  10     2250.19     2198.98    159.91 o 
   9  15  10      409.61      467.99    112.20 o 
  10  15  10      247.39      374.78     70.85 o 
  11  15  10      128.68      208.11     60.44 o 
  12  15  10       50.24       71.11     52.24 o 
  13  15  10      784.37      716.28     90.43 o 
  14  15  10      714.10      627.86     95.71 o 
  15  15  10      216.23      281.64     73.43 o 
  16  15  10      160.36       96.95     66.79 o 
  17  15  10      699.53      725.75    101.53 o 
  18  15  10      965.90     1166.94    144.56 o 
  19  15  10      117.33      285.00    107.72 o 
   0  16  10      708.72      677.86    196.93 o 
   1  16  10     1009.41     1016.04    109.73 o 
   2  16  10      143.46      127.46    109.59 o 
   3  16  10     1318.36     1381.74    126.08 o 
   4  16  10     2024.43     2293.40    169.71 o 
   5  16  10     6105.59     6050.38    268.41 o 
   6  16  10      136.30       87.38     65.90 o 
   7  16  10     3280.26     3158.79    157.72 o 
   8  16  10      384.70      368.13     69.32 o 
   9  16  10        2.43      104.43     67.39 o 
  10  16  10     2445.67     2745.10    158.12 o 
  11  16  10      728.22      674.96    120.69 o 
  12  16  10        2.61       41.17     68.43 o 
  13  16  10     3012.82     3150.44    179.58 o 
  14  16  10      126.71      182.43     85.59 o 
  15  16  10     1820.90     1938.98    159.29 o 
  16  16  10     1824.99     1909.62    149.31 o 
  17  16  10       61.34      192.62    124.50 o 
  18  16  10      509.90      554.72    109.41 o 
   1  17  10      101.96      -77.08     95.23 o 
   2  17  10      194.20      273.55     81.97 o 
   3  17  10      325.85      341.53    119.18 o 
   4  17  10       99.23      221.89     79.23 o 
   5  17  10      337.26      355.04     83.74 o 
   6  17  10     2678.79     2797.45    179.57 o 
   7  17  10       24.44       71.68     70.41 o 
   8  17  10      257.96      380.48     90.33 o 
   9  17  10      374.27      396.89     76.92 o 
  10  17  10       72.31      142.58     63.01 o 
  11  17  10       78.83      100.55     88.68 o 
  12  17  10     1913.16     1856.45    139.11 o 
  13  17  10      806.74      871.71    106.25 o 
  14  17  10      127.03      172.18     68.29 o 
  15  17  10      836.37      983.14    111.92 o 
  16  17  10      776.08      861.42    152.59 o 
   0  18  10     3495.26     3571.17    379.71 o 
   1  18  10      365.39      223.64    113.75 o 
   2  18  10     3740.68     4089.67    268.03 o 
   3  18  10      249.83      397.47     91.35 o 
   4  18  10     2276.90     2283.44    162.56 o 
   5  18  10      271.84      216.25    110.50 o 
   6  18  10     4393.54     4710.65    215.45 o 
   7  18  10      743.78      721.87    109.70 o 
   8  18  10      315.46      228.40    113.84 o 
   9  18  10     7758.43     7645.33    283.80 o 
  10  18  10     2027.13     2269.26    175.20 o 
  11  18  10     1619.21     1414.25    147.58 o 
  12  18  10     1683.50     2000.24    146.03 o 
  13  18  10       78.81       45.59    111.11 o 
  14  18  10      279.66      359.84     82.35 o 
  15  18  10       90.46      220.89     96.57 o 
   1  19  10      451.67      316.82    129.92 o 
   2  19  10       26.60       -0.65     99.45 o 
   3  19  10      119.82      -21.83    108.38 o 
   4  19  10       60.15       52.54     89.64 o 
   5  19  10      303.51      357.53    122.86 o 
   6  19  10     1314.22     1195.85    132.62 o 
   7  19  10       35.45       62.20    152.85 o 
   8  19  10       42.61      -16.76    104.41 o 
   9  19  10      236.26      312.57     99.86 o 
  10  19  10      149.40      113.02    118.35 o 
  11  19  10      109.03       92.47    138.95 o 
  12  19  10      409.87      302.32     97.53 o 
  13  19  10       65.09       -7.96     78.67 o 
  14  19  10       89.53       94.39     84.28 o 
   0  20  10      254.13      -38.81    150.68 o 
   1  20  10     2475.49     2801.82    252.64 o 
   2  20  10      198.57      141.25    120.98 o 
   3  20  10       68.74        7.70    177.13 o 
   4  20  10     3306.62     3111.60    267.37 o 
   5  20  10     1480.11     1558.76    171.22 o 
   6  20  10      372.58      480.87    115.00 o 
   7  20  10      134.88      155.52     86.14 o 
   8  20  10       52.94      112.52     85.63 o 
   9  20  10        2.08      106.69    117.82 o 
  10  20  10      566.08      578.18    116.27 o 
  11  20  10       71.12       91.03     84.70 o 
  12  20  10      268.92      250.61    100.30 o 
   1  21  10      131.97       77.28    126.21 o 
   2  21  10      191.62       86.39    123.75 o 
   3  21  10       53.63     -110.74    110.74 o 
   4  21  10      432.86      373.48    148.92 o 
   5  21  10       27.57       62.14    253.03 o 
   6  21  10     3387.32     3652.81    233.75 o 
   7  21  10      513.75      445.11    114.82 o 
   8  21  10       72.81      -37.67     81.27 o 
   9  21  10      487.97      339.90    180.62 o 
  10  21  10      229.99      223.50    109.65 o 
   0  22  10     2815.50     2925.64    388.26 o 
   1  22  10      100.83        3.67    129.53 o 
   2  22  10      192.85       12.86    139.62 o 
   3  22  10     2786.06     2629.83    258.07 o 
   4  22  10      332.32      132.47    135.12 o 
   5  22  10     1148.35      869.58    180.84 o 
   6  22  10      259.61       38.08    190.25 o 
   7  22  10      641.89      513.07    120.52 o 
   1  23  10        1.89     -104.25    153.99 o 
   1   1  11     2672.55     2602.60     64.27 o 
   2   1  11      225.89      302.19     27.02 o 
   3   1  11      675.77      596.40     34.93 o 
   4   1  11     2842.34     2747.14     66.75 o 
   5   1  11      221.89      292.09     27.43 o 
   6   1  11        0.08       -8.37     18.52 o 
   7   1  11      392.43      487.61     38.13 o 
   8   1  11      818.89      850.94     51.49 o 
   9   1  11     3288.69     3304.80    109.27 o 
  10   1  11      559.21      298.60    165.75 o 
  11   1  11     6080.07     3682.24   1446.49 o 
  12   1  11      195.55      254.75     42.46 o 
  13   1  11      297.17      299.10     61.17 o 
  14   1  11      698.03      663.97    105.33 o 
  15   1  11     2396.24     2452.65    139.38 o 
  16   1  11       76.77       77.48     46.90 o 
  17   1  11     1112.60      994.19     96.03 o 
  18   1  11       89.70      154.86     59.19 o 
  19   1  11      126.79      125.40     48.57 o 
  20   1  11      465.54      518.23     85.46 o 
  21   1  11      140.29      211.80     58.81 o 
  22   1  11       46.28      133.29     51.70 o 
  23   1  11      109.13      106.45     52.76 o 
  24   1  11      349.80      553.86    121.12 o 
   0   2  11    22373.03    22905.35    422.60 o 
   1   2  11    17785.38    17752.25    253.14 o 
   2   2  11     1001.33     1033.67     48.95 o 
   3   2  11    14354.41    14468.98    202.91 o 
   4   2  11     1405.21     1347.64     46.33 o 
   5   2  11      851.28      759.67     48.09 o 
   6   2  11       22.96       20.56     16.52 o 
   7   2  11     4950.77     4574.26     98.14 o 
   8   2  11      178.18      233.47     32.74 o 
   9   2  11        8.64       49.38     36.44 o 
  10   2  11     3013.01     1116.98    736.14 o 
  11   2  11     6164.13     6032.79    231.04 o 
  12   2  11     1570.00     1768.03     91.78 o 
  13   2  11     1067.13     1152.43     78.07 o 
  14   2  11      555.23      646.46     75.74 o 
  15   2  11     3154.19     2963.39    135.56 o 
  16   2  11       30.48       93.42     48.82 o 
  17   2  11      105.09      115.92     53.87 o 
  18   2  11     1380.81     1501.52    106.77 o 
  19   2  11        0.10       -8.80     40.49 o 
  20   2  11        0.49       62.06     46.33 o 
  21   2  11      300.56      351.02     67.67 o 
  22   2  11       97.57      140.77     59.08 o 
  23   2  11      308.67      340.86    111.29 o 
  24   2  11       18.20      -51.21     56.68 o 
   1   3  11     2433.25     2774.10     71.05 o 
   2   3  11     4517.70     4657.47     89.54 o 
   3   3  11     8654.49     9409.70    145.18 o 
   4   3  11      167.26      243.66     25.11 o 
   5   3  11     2616.21     2567.41     72.39 o 
   6   3  11        1.56      -11.63     25.42 o 
   7   3  11     1648.49     1452.92    107.55 o 
   8   3  11        4.80      -12.85     27.32 o 
   9   3  11     3453.06     3074.68    167.63 o 
  10   3  11      471.68      343.54     62.22 o 
  11   3  11     8838.28     8649.31    247.24 o 
  12   3  11     1451.57     1187.67     80.08 o 
  13   3  11     5487.49     5166.04    149.04 o 
  14   3  11     1581.74     1585.26     94.99 o 
  15   3  11     5466.44     5217.00    182.46 o 
  16   3  11      566.40      609.10     69.50 o 
  17   3  11     1612.30     1550.13    106.51 o 
  18   3  11       42.17       -5.69     53.05 o 
  19   3  11        9.04       85.31     48.66 o 
  20   3  11      409.52      385.37     67.60 o 
  21   3  11     2605.51     2522.76    146.06 o 
  22   3  11      367.95      280.46     99.34 o 
  23   3  11       46.93      310.46    104.71 o 
  24   3  11       90.64      242.97    149.34 o 
   0   4  11     4164.08     4866.51    131.83 o 
   1   4  11     4435.01     5006.68     99.28 o 
   2   4  11     6259.50     6594.31    119.51 o 
   3   4  11    19736.10    19687.93    301.36 o 
   4   4  11    25448.52    23998.29    322.20 o 
   5   4  11      695.00      729.66     55.93 o 
   6   4  11     1345.43     1122.33     66.19 o 
   7   4  11     7077.44     6760.25    239.50 o 
   8   4  11        5.62      -15.67     23.14 o 
   9   4  11      320.87      215.19     39.97 o 
  10   4  11     1677.15     1861.88     98.61 o 
  11   4  11    14710.71    14019.76    307.55 o 
  12   4  11      866.84      825.61     70.31 o 
  13   4  11     3238.50     3139.06    105.52 o 
  14   4  11     7474.30     6878.46    183.91 o 
  15   4  11     4623.18     4540.16    134.24 o 
  16   4  11     1512.48     1512.64    103.35 o 
  17   4  11     3464.29     3520.69    146.66 o 
  18   4  11      320.21      348.51     66.60 o 
  19   4  11      643.94      587.81     86.50 o 
  20   4  11      785.92      811.63     86.11 o 
  21   4  11      745.03      993.54    136.03 o 
  22   4  11       64.03      119.08     82.14 o 
  23   4  11      770.05     1071.51    117.46 o 
  24   4  11       13.18       62.06     85.95 o 
   1   5  11       98.46      120.84     20.06 o 
   2   5  11      755.53      834.12     42.07 o 
   3   5  11       16.27       17.23     19.75 o 
   4   5  11     8170.49     9113.77    161.64 o 
   5   5  11     6794.34     6875.58    158.91 o 
   6   5  11    13073.54    13453.66    340.43 o 
   7   5  11     2948.18     3324.68    145.41 o 
   8   5  11     3025.20     3216.35    113.04 o 
   9   5  11     8182.72     8186.04    172.34 o 
  10   5  11       85.94       77.85     33.51 o 
  11   5  11       32.96       20.65     32.41 o 
  12   5  11     1456.29     1507.62     93.88 o 
  13   5  11      224.49      139.99     39.78 o 
  14   5  11     5147.91     5164.57    143.11 o 
  15   5  11      109.59      150.97     43.22 o 
  16   5  11      538.53      480.91     58.40 o 
  17   5  11      458.86      446.57     68.42 o 
  18   5  11      543.75      600.21     75.84 o 
  19   5  11      442.67      416.21     71.93 o 
  20   5  11      170.63      197.21     61.50 o 
  21   5  11       10.48       40.01     49.50 o 
  22   5  11       85.99       87.93     91.13 o 
  23   5  11        8.61       68.89     60.30 o 
  24   5  11       65.73      105.50     62.78 o 
   0   6  11     4846.05     4162.68    121.64 o 
   1   6  11     6050.21     5630.87     89.84 o 
   2   6  11       23.27       56.51     15.36 o 
   3   6  11     2782.91     2452.46     65.26 o 
   4   6  11      974.55      839.99     37.27 o 
   5   6  11    24723.52    24350.67    377.22 o 
   6   6  11     3087.34     2990.65    104.06 o 
   7   6  11     3507.20     3931.38    206.95 o 
   8   6  11     4725.20     4121.18    115.29 o 
   9   6  11      423.12      500.06     49.29 o 
  10   6  11     1057.74     1014.04     67.94 o 
  11   6  11     3673.17     3392.11    113.17 o 
  12   6  11       72.25       60.72     43.29 o 
  13   6  11      218.38      256.28     45.98 o 
  14   6  11      663.57      653.32     62.05 o 
  15   6  11     3713.60     3661.86    126.09 o 
  16   6  11        2.79       -8.21     42.07 o 
  17   6  11       48.56      158.78     51.53 o 
  18   6  11     7026.35     7044.38    209.75 o 
  19   6  11     2068.30     2016.74    128.66 o 
  20   6  11      173.65      242.73     62.28 o 
  21   6  11      590.00      521.22     86.85 o 
  22   6  11      135.86      162.89     77.89 o 
  23   6  11      261.31      201.68     82.31 o 
   1   7  11    17756.40    17000.80    207.96 o 
   2   7  11      355.08      404.90     32.78 o 
   3   7  11    11881.25    12320.52    200.50 o 
   4   7  11     2374.35     2338.61     71.75 o 
   5   7  11        0.18       -8.12     51.49 o 
   6   7  11      135.23       91.11     37.01 o 
   7   7  11      174.57      145.42     35.93 o 
   8   7  11     1313.03     1280.08     73.51 o 
   9   7  11     5186.40     5129.70    134.21 o 
  10   7  11      479.39      443.02     50.73 o 
  11   7  11      907.77      810.22     65.97 o 
  12   7  11     2661.97     2644.09    107.89 o 
  13   7  11     4051.31     3862.81    124.90 o 
  14   7  11     1019.35     1159.42     80.59 o 
  15   7  11      773.62      761.86     69.91 o 
  16   7  11       38.26       36.76     39.90 o 
  17   7  11      609.55      747.38     96.33 o 
  18   7  11     5907.74     5786.58    190.07 o 
  19   7  11       70.31       34.49     51.71 o 
  20   7  11      304.06      335.06     75.77 o 
  21   7  11       61.58       52.33     59.17 o 
  22   7  11     3359.48     3163.67    192.31 o 
  23   7  11      260.34      332.29    123.41 o 
   0   8  11     5428.46     5178.46    124.08 o 
   1   8  11     2108.81     2253.90     70.61 o 
   2   8  11      461.65      440.53     34.72 o 
   3   8  11      115.03       26.28     32.04 o 
   4   8  11    16530.13    16210.58    270.72 o 
   5   8  11     1932.64     1911.79     79.14 o 
   6   8  11     5030.53     4848.88    125.42 o 
   7   8  11     1461.73     1584.58     80.80 o 
   8   8  11     3823.36     3758.11    113.67 o 
   9   8  11      243.06      242.36     44.03 o 
  10   8  11     2072.33     2057.54     98.20 o 
  11   8  11      367.80      300.34     48.94 o 
  12   8  11      598.73      466.87     55.44 o 
  13   8  11      692.77      561.41     62.80 o 
  14   8  11      895.40     1018.52     77.60 o 
  15   8  11        0.04       26.53     38.49 o 
  16   8  11       65.72       70.42     42.00 o 
  17   8  11     1886.11     1801.15    106.15 o 
  18   8  11      134.58      175.62     53.27 o 
  19   8  11        1.77       23.30     51.08 o 
  20   8  11     1117.39      992.19    110.45 o 
  21   8  11        0.63       52.57     62.94 o 
  22   8  11      957.69     1133.15    121.28 o 
  23   8  11       59.69       73.49     70.84 o 
   1   9  11     2673.31     2948.49     88.49 o 
   2   9  11      148.98      160.97     35.17 o 
   3   9  11     1770.10     1788.01     64.78 o 
   4   9  11      183.70       71.16     45.81 o 
   5   9  11     8553.51     8670.89    195.61 o 
   6   9  11     7208.08     7134.83    159.15 o 
   7   9  11     3421.37     3641.18    111.10 o 
   8   9  11     2066.78     1982.64    116.27 o 
   9   9  11     1514.23     1576.56     86.55 o 
  10   9  11      204.83      168.73     41.53 o 
  11   9  11      118.04       72.35     37.29 o 
  12   9  11      493.58      445.57     57.44 o 
  13   9  11      430.07      437.95     72.22 o 
  14   9  11      181.15      229.19     50.49 o 
  15   9  11       71.27       78.53     45.09 o 
  16   9  11       81.90       39.12     42.88 o 
  17   9  11     1381.12     1310.40    101.08 o 
  18   9  11      473.99      497.60     72.39 o 
  19   9  11       81.03       47.93     58.80 o 
  20   9  11      172.44      164.43     69.05 o 
  21   9  11       50.87       93.31     62.00 o 
  22   9  11        2.83       52.12     62.35 o 
   0  10  11     1915.48     1913.67    112.14 o 
   1  10  11     1005.08     1240.63     64.20 o 
   2  10  11     3336.03     3390.36    117.12 o 
   3  10  11     6991.08     7290.36    232.53 o 
   4  10  11    12566.35    12196.72    225.84 o 
   5  10  11      663.73      653.92     56.69 o 
   6  10  11     2899.13     2751.60     98.21 o 
   7  10  11    15543.35    14917.77    280.63 o 
   8  10  11    11078.72    11174.25    223.15 o 
   9  10  11      419.48      418.79     52.60 o 
  10  10  11     1356.87     1203.05     79.52 o 
  11  10  11      617.62      690.81     65.43 o 
  12  10  11      255.09      214.46     46.78 o 
  13  10  11      821.36      832.11     72.84 o 
  14  10  11     6226.48     6217.41    172.25 o 
  15  10  11        4.92       12.53     42.59 o 
  16  10  11      701.51      588.33     72.11 o 
  17  10  11      408.01      502.30     70.12 o 
  18  10  11      351.73      444.50     71.08 o 
  19  10  11      463.16      420.93     91.22 o 
  20  10  11      167.05      191.99     68.12 o 
  21  10  11       57.45       78.07     60.67 o 
  22  10  11       95.18      170.36     91.79 o 
   1  11  11    21567.11    22292.86    419.76 o 
   2  11  11     4489.78     4491.76    124.49 o 
   3  11  11       17.34       -6.83     43.62 o 
   4  11  11      688.91      619.20     64.63 o 
   5  11  11     6003.10     6177.90    167.17 o 
   6  11  11     6242.57     5677.27    159.28 o 
   7  11  11     5329.04     5321.84    156.81 o 
   8  11  11     1151.86     1055.90     74.19 o 
   9  11  11     1060.05     1086.23     76.51 o 
  10  11  11      193.59       85.82     40.03 o 
  11  11  11     1615.99     1599.97     93.92 o 
  12  11  11      525.71      513.45     62.85 o 
  13  11  11      186.20      305.40     58.87 o 
  14  11  11      697.91      699.66     75.73 o 
  15  11  11      135.55      115.70     50.08 o 
  16  11  11      273.03      262.73     59.02 o 
  17  11  11      168.12       90.17     50.67 o 
  18  11  11      653.47      642.78     82.02 o 
  19  11  11      120.79      137.39     59.03 o 
  20  11  11      135.16      257.29     85.02 o 
  21  11  11       83.37      113.11     80.76 o 
   0  12  11    52721.67    54058.14   1293.74 o 
   1  12  11      805.16      905.88     66.12 o 
   2  12  11        1.50       84.18     48.79 o 
   3  12  11     1836.86     1945.86    109.22 o 
   4  12  11     3690.35     3638.46    124.00 o 
   5  12  11      178.16      216.64     48.88 o 
   6  12  11        0.43      -22.94     35.21 o 
   7  12  11       62.26      -11.18     39.86 o 
   8  12  11     3311.69     3484.99    129.17 o 
   9  12  11       51.39      -19.09     42.35 o 
  10  12  11     1271.56     1269.62     94.25 o 
  11  12  11     7440.78     7676.77    230.80 o 
  12  12  11     2071.91     2188.76    138.56 o 
  13  12  11        1.63      -59.42     59.42 o 
  14  12  11        5.16      -15.19     52.28 o 
  15  12  11     3449.81     3523.87    172.54 o 
  16  12  11      370.63      503.64     85.08 o 
  17  12  11      196.10      116.02     62.30 o 
  18  12  11      118.67      342.44    296.25 o 
  19  12  11      319.61      307.73     89.16 o 
  20  12  11        2.15      112.13     69.22 o 
  21  12  11     2437.49     2775.89    271.25 o 
   1  13  11      441.35      490.21     59.36 o 
   2  13  11      141.05      158.69     63.99 o 
   3  13  11     2028.54     2122.67    113.28 o 
   4  13  11     1172.03     1307.14     95.32 o 
   5  13  11      941.24      882.40    100.47 o 
   6  13  11       87.09       60.75     41.29 o 
   7  13  11      347.59      384.74     56.44 o 
   8  13  11      406.39      390.06     62.31 o 
   9  13  11       19.24       39.91     55.65 o 
  10  13  11     4534.58     4768.59    175.42 o 
  11  13  11     1461.04     1569.80    119.96 o 
  12  13  11        5.21      -42.01     42.01 o 
  13  13  11       68.87       83.62     66.36 o 
  14  13  11      104.21       79.10     81.62 o 
  15  13  11      637.17      748.86    115.11 o 
  16  13  11       60.69       91.58     62.29 o 
  17  13  11       12.35      101.32     85.71 o 
  18  13  11       30.51      100.16     61.11 o 
  19  13  11      205.55      259.27     79.71 o 
  20  13  11       29.94      131.68    119.27 o 
   0  14  11        5.10      -36.01     55.97 o 
   1  14  11     6485.02     6649.25    225.60 o 
   2  14  11     5176.98     4819.96    187.32 o 
   3  14  11     5663.88     5341.76    218.40 o 
   4  14  11     3002.03     3140.64    133.32 o 
   5  14  11      428.03      508.05     67.91 o 
   6  14  11       89.59       87.89     50.06 o 
   7  14  11     4609.42     4899.87    154.61 o 
   8  14  11      741.42      830.42    130.83 o 
   9  14  11      588.21      675.28    148.72 o 
  10  14  11      271.89      306.97     66.88 o 
  11  14  11      889.08     1210.28    130.00 o 
  12  14  11      254.56      253.32     65.29 o 
  13  14  11       78.43      126.20     59.71 o 
  14  14  11     1109.13     1156.70    112.89 o 
  15  14  11       97.58      198.60     68.23 o 
  16  14  11        8.66       -3.20     58.22 o 
  17  14  11        0.25       45.42     66.32 o 
  18  14  11       25.66       40.03     65.83 o 
  19  14  11       54.95       -7.52    115.59 o 
   1  15  11      600.87      648.90     92.04 o 
   2  15  11      524.74      703.78     91.87 o 
   3  15  11     1746.08     1800.39    134.63 o 
   4  15  11       80.43       71.16     56.87 o 
   5  15  11      206.35      127.28     96.80 o 
   6  15  11      594.85      479.91     71.99 o 
   7  15  11     2542.32     2654.45    141.75 o 
   8  15  11      376.71      403.72     79.97 o 
   9  15  11      938.80      936.57    103.29 o 
  10  15  11      747.05      855.42     93.85 o 
  11  15  11      182.08      194.41     61.29 o 
  12  15  11       42.88       73.04     54.23 o 
  13  15  11      843.52      841.20     99.42 o 
  14  15  11     1044.22      894.10    103.64 o 
  15  15  11      644.91      609.82     94.87 o 
  16  15  11        3.74      -56.41     79.87 o 
  17  15  11      181.59      233.22     80.11 o 
  18  15  11      149.56      304.61     83.02 o 
   0  16  11      656.75      641.72    185.41 o 
   1  16  11     2262.93     2190.88    299.83 o 
   2  16  11       50.85       97.21     66.55 o 
   3  16  11     1355.33     1299.26    141.61 o 
   4  16  11       94.12      247.32     76.97 o 
   5  16  11      945.23      739.63    103.82 o 
   6  16  11      124.94      228.50     79.79 o 
   7  16  11      698.68      821.22    108.27 o 
   8  16  11       74.04      123.34     57.13 o 
   9  16  11     1343.82     1372.68    134.28 o 
  10  16  11      181.19      139.91     72.01 o 
  11  16  11      494.49      518.66     84.44 o 
  12  16  11       36.31      -52.01     52.01 o 
  13  16  11      360.68      378.98     81.83 o 
  14  16  11      113.45       40.17     63.54 o 
  15  16  11     1147.14     1088.24    117.21 o 
  16  16  11       93.37      208.92     77.84 o 
  17  16  11      360.52      481.54     93.84 o 
   1  17  11     2336.34     2035.83    204.17 o 
   2  17  11      578.96      465.90    126.44 o 
   3  17  11     1427.33     1330.20    128.83 o 
   4  17  11      257.42      278.52     81.28 o 
   5  17  11        1.06      -49.00     59.43 o 
   6  17  11      385.35      474.65    133.05 o 
   7  17  11       11.22       36.86     65.57 o 
   8  17  11       57.08      122.31     76.83 o 
   9  17  11        8.90      -58.59     63.92 o 
  10  17  11     4051.69     3875.97    175.00 o 
  11  17  11     2112.93     2197.20    149.90 o 
  12  17  11      120.14      136.53     84.31 o 
  13  17  11      103.50      163.04     67.76 o 
  14  17  11      112.66      146.13    101.24 o 
  15  17  11      344.68      416.62     89.30 o 
  16  17  11        9.55       79.33     91.29 o 
   0  18  11      268.16      318.47    179.19 o 
   1  18  11      289.00      380.37    124.55 o 
   2  18  11      661.17      695.19    243.93 o 
   3  18  11     1285.50     1197.74    172.45 o 
   4  18  11      695.30      619.59    102.85 o 
   5  18  11     3511.57     3419.02    194.73 o 
   6  18  11      753.75      747.95    110.61 o 
   7  18  11     1759.83     1999.41    161.78 o 
   8  18  11      514.76      599.63    107.68 o 
   9  18  11      195.03      228.93     88.09 o 
  10  18  11      240.00      324.37     92.63 o 
  11  18  11      507.73      503.06    176.71 o 
  12  18  11       92.55       85.12     63.60 o 
  13  18  11      272.98      430.30    104.28 o 
  14  18  11      219.78      287.39    127.59 o 
  15  18  11     1991.41     2315.47    165.37 o 
   1  19  11      199.45      308.74    127.05 o 
   2  19  11     1684.78     1276.38    188.61 o 
   3  19  11     1226.39     1031.45    279.25 o 
   4  19  11       10.26      -54.90     96.16 o 
   5  19  11      319.81      379.28     95.79 o 
   6  19  11        6.62      -27.46     72.13 o 
   7  19  11     1169.53     1235.07    141.57 o 
   8  19  11        0.42       89.90    134.52 o 
   9  19  11       11.32       29.92     80.86 o 
  10  19  11      469.72      527.71    109.28 o 
  11  19  11      373.29      235.11    133.07 o 
  12  19  11      278.84      240.95     93.75 o 
  13  19  11       36.56       47.90    108.25 o 
   0  20  11     2118.31     2195.83    322.39 o 
   1  20  11       26.96      -66.63    103.33 o 
   2  20  11      972.01      978.12    176.51 o 
   3  20  11     1632.15     1629.83    201.83 o 
   4  20  11        2.51       27.69    114.50 o 
   5  20  11      646.34      929.17    175.74 o 
   6  20  11       33.37       78.59     85.48 o 
   7  20  11     1994.72     1956.51    284.17 o 
   8  20  11       15.59      -41.64    147.72 o 
   9  20  11      735.88      779.05    125.66 o 
  10  20  11      601.77      796.14    134.02 o 
  11  20  11     1387.50     1246.11    149.21 o 
   1  21  11       25.63       48.51    129.83 o 
   2  21  11     1363.95     1462.84    204.71 o 
   3  21  11       11.89      -78.86    109.12 o 
   4  21  11       25.76     -106.07    114.14 o 
   5  21  11      366.94       94.45    127.35 o 
   6  21  11       43.89      -80.17    113.25 o 
   7  21  11      171.58       36.90    139.04 o 
   8  21  11       29.80      110.70     92.68 o 
   9  21  11       16.35      187.23     96.41 o 
   0  22  11     1168.29     1485.25    294.53 o 
   1  22  11     1758.35     1990.30    231.53 o 
   2  22  11      109.03      -58.77    152.88 o 
   3  22  11     3588.22     3699.26    305.55 o 
   4  22  11     1191.88      820.11    181.05 o 
   5  22  11      321.97      283.15    152.04 o 
   6  22  11      104.29      -12.95    120.80 o 
   0   0  12      116.80       64.77     38.27 o 
   1   0  12     2446.85     2177.96     85.14 o 
   2   0  12     8005.02     7374.08    173.75 o 
   3   0  12     1919.41     1458.83     69.68 o 
   4   0  12    11248.45    11023.50    235.10 o 
   5   0  12      750.89      684.99     52.10 o 
   6   0  12      618.95      647.47     64.91 o 
   7   0  12     6789.85     6867.51    190.94 o 
   8   0  12     2492.16     2419.51    104.62 o 
   9   0  12    12928.19    13287.11    382.43 o 
  10   0  12     2105.08     1295.86    668.68 o 
  11   0  12    16059.35     5556.17   7787.88 o 
  12   0  12     2406.07     2261.53    180.95 o 
  13   0  12     2670.52     2580.95    185.02 o 
  14   0  12      452.46      403.27     91.32 o 
  15   0  12     5236.28     5335.85    261.14 o 
  16   0  12     1987.42     2185.44    195.65 o 
  17   0  12       30.14       27.47     66.24 o 
  18   0  12     1810.82     1758.31    184.61 o 
  19   0  12     2239.10     2235.80    302.77 o 
  20   0  12       90.10      119.04     79.27 o 
  21   0  12     1362.52     1299.08    138.58 o 
  22   0  12     2905.04     3062.65    266.78 o 
  23   0  12      491.49      618.81    130.28 o 
  24   0  12        1.16      220.46    208.79 o 
   1   1  12     1459.82     1445.04     49.54 o 
   2   1  12        6.81       -8.65     16.30 o 
   3   1  12      171.77      195.49     24.22 o 
   4   1  12    17806.55    17720.04    256.40 o 
   5   1  12      890.42      886.57     43.27 o 
   6   1  12      390.25      325.01     34.29 o 
   7   1  12     1372.05     1317.55     58.83 o 
   8   1  12     5216.59     5066.90    118.25 o 
   9   1  12      370.18      377.44     59.58 o 
  10   1  12      449.36      155.72    131.64 o 
  11   1  12       99.54       14.94     25.53 o 
  12   1  12      633.35      708.92     76.65 o 
  13   1  12      509.76      576.41     73.16 o 
  14   1  12     8407.26     8235.34    236.58 o 
  15   1  12        1.04      -37.55     37.55 o 
  16   1  12        6.01       11.32     43.00 o 
  17   1  12      936.55      690.84     86.46 o 
  18   1  12      309.49      266.16     67.89 o 
  19   1  12     1800.24     1906.71    139.62 o 
  20   1  12      377.83      314.83     64.68 o 
  21   1  12      677.43      864.62     90.79 o 
  22   1  12       67.87      127.45     52.32 o 
  23   1  12      606.85      652.13    122.11 o 
  24   1  12      173.50      444.36    143.49 o 
   0   2  12     9203.05     9128.08    204.82 o 
   1   2  12    30293.30    30450.40    387.54 o 
   2   2  12       11.92       31.77     22.27 o 
   3   2  12      184.73      228.50     26.17 o 
   4   2  12    20430.91    19803.59    267.17 o 
   5   2  12    11032.80    10954.13    174.87 o 
   6   2  12    17434.64    17036.11    268.28 o 
   7   2  12    12795.67    12543.50    209.95 o 
   8   2  12      232.95      219.46     65.32 o 
   9   2  12    10113.62    10373.36    333.34 o 
  10   2  12     4238.12     4298.04    191.81 o 
  11   2  12    10399.88     9504.97    361.34 o 
  12   2  12       41.61       33.45     35.37 o 
  13   2  12     5679.73     5575.00    197.70 o 
  14   2  12      690.14      690.73     79.00 o 
  15   2  12      415.30      301.46     62.98 o 
  16   2  12      394.74      410.50     78.19 o 
  17   2  12      403.08      305.21     66.94 o 
  18   2  12      818.17      934.66     91.07 o 
  19   2  12      713.62      706.76    100.52 o 
  20   2  12     1047.07      838.17     87.94 o 
  21   2  12        0.61       75.62     61.03 o 
  22   2  12      620.53      739.75    107.55 o 
  23   2  12      463.91      658.65    119.62 o 
  24   2  12        9.09       65.58     83.16 o 
   1   3  12     3208.78     3381.37     80.11 o 
   2   3  12        1.46       13.28     18.57 o 
   3   3  12     1944.00     1622.43     62.71 o 
   4   3  12     8623.13     8050.55    132.31 o 
   5   3  12        0.60       27.51     18.30 o 
   6   3  12     2680.14     2592.56     92.46 o 
   7   3  12      787.39      617.72     54.99 o 
   8   3  12     5430.95     5417.67    190.07 o 
   9   3  12     3412.83     3324.01    208.04 o 
  10   3  12     3407.13     3522.10    179.98 o 
  11   3  12     1907.96     1737.18    113.59 o 
  12   3  12        2.97      -18.67     41.57 o 
  13   3  12      737.15      718.49     67.89 o 
  14   3  12     1466.64     1466.12    109.12 o 
  15   3  12     3181.63     3143.73    149.33 o 
  16   3  12      130.60      102.20     46.36 o 
  17   3  12      795.52      875.02     85.06 o 
  18   3  12       65.78      209.71     55.90 o 
  19   3  12       48.34       72.10     87.04 o 
  20   3  12       88.01      118.63     60.81 o 
  21   3  12       36.73       79.21     84.48 o 
  22   3  12        0.48      139.73     60.40 o 
  23   3  12       30.84      221.81     68.49 o 
  24   3  12       15.30      144.21    189.20 o 
   0   4  12     1239.59     1464.26     74.70 o 
   1   4  12    13455.78    13552.96    207.40 o 
   2   4  12     8926.07     9762.30    229.75 o 
   3   4  12      161.27      225.72     26.90 o 
   4   4  12     9490.98     9599.87    159.14 o 
   5   4  12     1041.05     1119.78     61.85 o 
   6   4  12     7371.34     7520.11    171.69 o 
   7   4  12       89.98       32.38     32.52 o 
   8   4  12     7271.34     7237.60    227.14 o 
   9   4  12     5270.21     5241.27    257.60 o 
  10   4  12     6765.85     6703.28    169.88 o 
  11   4  12     5459.45     5599.67    156.48 o 
  12   4  12       25.73       17.81     38.80 o 
  13   4  12      750.54      695.99     69.17 o 
  14   4  12      999.51     1001.37     77.87 o 
  15   4  12      336.86      304.21     56.50 o 
  16   4  12        2.11       75.11     43.38 o 
  17   4  12     3627.66     3460.61    143.74 o 
  18   4  12     2323.86     2142.90    128.98 o 
  19   4  12      159.33      212.11     63.10 o 
  20   4  12       68.43      164.17     60.33 o 
  21   4  12      105.32      163.33     60.28 o 
  22   4  12       49.42      118.74     64.85 o 
  23   4  12      161.04      382.74    103.37 o 
  24   4  12      964.42      945.97    114.21 o 
   1   5  12      101.82      197.17     30.94 o 
   2   5  12       71.87       84.36     18.62 o 
   3   5  12      875.30      757.98     35.54 o 
   4   5  12      960.37      959.41     35.25 o 
   5   5  12      621.18      583.25     48.99 o 
   6   5  12        9.89       -6.99     29.31 o 
   7   5  12     1882.50     2014.49    109.61 o 
   8   5  12      881.00      756.28     74.86 o 
   9   5  12     1500.39     1447.14     92.03 o 
  10   5  12      523.34      483.99     63.65 o 
  11   5  12     1136.68     1148.38     73.57 o 
  12   5  12     1416.29     1324.88     83.19 o 
  13   5  12     4695.49     4354.09    130.60 o 
  14   5  12      796.45      679.82     63.52 o 
  15   5  12     1582.94     1521.57    127.41 o 
  16   5  12      769.92      700.93     76.58 o 
  17   5  12      632.02      684.17     77.44 o 
  18   5  12      392.63      284.99     61.09 o 
  19   5  12      258.41      266.44     61.34 o 
  20   5  12     1472.40     1472.81    119.48 o 
  21   5  12      836.67      945.12     97.97 o 
  22   5  12      106.14      119.43     64.26 o 
  23   5  12      719.46      838.80    107.18 o 
   0   6  12     1235.04     1244.61     72.40 o 
   1   6  12      475.52      408.95     28.52 o 
   2   6  12     8251.43     7869.79    115.39 o 
   3   6  12    11639.74    11610.97    160.03 o 
   4   6  12     3086.08     3482.13     80.39 o 
   5   6  12     4631.84     4676.81    178.26 o 
   6   6  12     2009.66     2121.22    100.84 o 
   7   6  12     3786.15     3917.70    124.35 o 
   8   6  12     4870.57     4687.26    159.22 o 
   9   6  12       92.96       36.43     32.65 o 
  10   6  12     3125.95     3116.45    106.65 o 
  11   6  12      460.77      507.54     55.49 o 
  12   6  12        3.22       49.39     35.81 o 
  13   6  12     4990.58     5010.78    152.71 o 
  14   6  12        6.72       11.74     35.19 o 
  15   6  12       25.74       46.86     38.44 o 
  16   6  12      828.85      821.42     75.10 o 
  17   6  12       87.68       48.22     46.48 o 
  18   6  12     1248.71     1373.17    108.77 o 
  19   6  12        8.58       16.86     45.72 o 
  20   6  12      232.33      198.60     60.93 o 
  21   6  12      673.70      634.59     95.07 o 
  22   6  12       56.36      146.05     71.19 o 
  23   6  12        3.53       45.85     81.92 o 
   1   7  12       46.40       96.36     18.30 o 
   2   7  12     2827.66     2878.31     64.78 o 
   3   7  12     3764.30     4128.61     93.78 o 
   4   7  12      571.31      652.53     57.64 o 
   5   7  12     1321.43     1420.11     80.49 o 
   6   7  12     1294.05     1215.83     87.13 o 
   7   7  12       75.01       30.15     26.28 o 
   8   7  12        6.81        0.96     29.72 o 
   9   7  12      264.84      184.48     43.21 o 
  10   7  12     3613.55     3390.73    112.11 o 
  11   7  12      335.41      292.53     49.48 o 
  12   7  12      124.34       65.50     39.20 o 
  13   7  12      541.25      658.93     63.83 o 
  14   7  12        6.63       28.16     36.51 o 
  15   7  12     2217.23     2221.04    112.45 o 
  16   7  12      177.78      291.03     56.24 o 
  17   7  12       49.42       68.57     48.75 o 
  18   7  12      135.70      145.33     78.11 o 
  19   7  12      900.28      919.05     93.63 o 
  20   7  12       11.33       -9.19     71.33 o 
  21   7  12      184.67      203.67     71.57 o 
  22   7  12      124.21      136.85     90.37 o 
  23   7  12       48.60      110.30    107.95 o 
   0   8  12      614.98      788.88     55.05 o 
   1   8  12      168.43      141.57     30.19 o 
   2   8  12     1048.43     1098.85     48.83 o 
   3   8  12     1155.72     1155.58     54.80 o 
   4   8  12     1427.59     1311.47    191.24 o 
   5   8  12        2.65      -21.44     27.79 o 
   6   8  12      678.30      866.79     69.69 o 
   7   8  12     8647.53     8500.99    182.34 o 
   8   8  12      334.48      282.97     45.92 o 
   9   8  12        6.46       19.37     33.11 o 
  10   8  12     7361.91     7360.92    174.54 o 
  11   8  12     2645.12     2430.85    110.45 o 
  12   8  12      768.14      763.94     79.65 o 
  13   8  12      385.31      383.64     55.95 o 
  14   8  12      319.68      314.39     58.40 o 
  15   8  12       83.47      165.77     48.80 o 
  16   8  12     2740.46     2905.92    130.08 o 
  17   8  12     1650.60     1504.33     99.94 o 
  18   8  12     1168.04     1209.76    116.17 o 
  19   8  12     1362.39     1102.17    184.79 o 
  20   8  12      763.26      805.60    111.72 o 
  21   8  12      587.61      723.17    116.42 o 
  22   8  12     1682.13     1785.28    230.85 o 
   1   9  12       31.10       31.93     31.33 o 
   2   9  12      658.27      702.28     53.60 o 
   3   9  12      268.94       81.69     62.41 o 
   4   9  12        2.75      -21.36     21.36 o 
   5   9  12     2471.42     2474.56    100.37 o 
   6   9  12     2027.89     1998.12     92.31 o 
   7   9  12     6557.17     6220.80    182.02 o 
   8   9  12      960.73      866.65     66.70 o 
   9   9  12       44.45       25.31     33.80 o 
  10   9  12     1376.48     1670.51     92.27 o 
  11   9  12     2359.88     2419.97    109.08 o 
  12   9  12     2852.14     2729.59    118.76 o 
  13   9  12     2378.47     2176.37    111.10 o 
  14   9  12       48.27       11.25     39.36 o 
  15   9  12      541.91      523.03     64.95 o 
  16   9  12      800.32      757.20     75.99 o 
  17   9  12       28.76       42.05     47.11 o 
  18   9  12     1295.45     1364.52    124.07 o 
  19   9  12      502.89      373.27     77.75 o 
  20   9  12       12.74       32.16     55.53 o 
  21   9  12        9.95       52.73    118.04 o 
  22   9  12        0.28       77.85     78.45 o 
   0  10  12      379.71      457.07     64.23 o 
   1  10  12     4602.49     4529.00    119.83 o 
   2  10  12     4354.18     4220.25    108.51 o 
   3  10  12     2382.41     2333.21    166.31 o 
   4  10  12    14970.47    14776.88    262.76 o 
   5  10  12     3572.25     3736.70    113.76 o 
   6  10  12    15671.97    15142.24    273.66 o 
   7  10  12     5230.52     5335.80    140.87 o 
   8  10  12       17.27       12.53     32.73 o 
   9  10  12      527.82      592.44     60.28 o 
  10  10  12      490.57      492.49     56.69 o 
  11  10  12      150.11      160.62     46.37 o 
  12  10  12       97.02       50.60     40.79 o 
  13  10  12      124.30       78.20     43.06 o 
  14  10  12      192.62      133.40     48.87 o 
  15  10  12      364.12      285.31     59.97 o 
  16  10  12      192.17      205.84     55.87 o 
  17  10  12     1002.18      991.70     90.34 o 
  18  10  12      529.92      488.57     76.38 o 
  19  10  12        0.68       45.41     57.62 o 
  20  10  12      205.55      117.08     61.15 o 
  21  10  12      300.63      299.76     78.45 o 
   1  11  12     1238.31     1349.84    106.43 o 
   2  11  12      807.31      873.32     77.16 o 
   3  11  12      182.62      253.92     50.92 o 
   4  11  12     1044.32     1077.50     78.37 o 
   5  11  12     1842.93     1994.94    104.79 o 
   6  11  12     4354.37     4327.91    125.73 o 
   7  11  12     1168.83     1231.16     78.15 o 
   8  11  12     1259.74     1309.96     80.24 o 
   9  11  12      644.38      663.95     62.89 o 
  10  11  12       67.11        2.46     34.29 o 
  11  11  12      205.33      190.35     50.92 o 
  12  11  12       18.34      -41.10     41.10 o 
  13  11  12       12.24       42.61     43.22 o 
  14  11  12        1.87        3.67     40.63 o 
  15  11  12      126.26      189.47     54.32 o 
  16  11  12      222.75       96.43     53.96 o 
  17  11  12       98.07      161.52     56.65 o 
  18  11  12      290.53      271.31     76.56 o 
  19  11  12        8.49      101.01     55.98 o 
  20  11  12      278.88      253.69    116.13 o 
  21  11  12      148.72      300.11     94.72 o 
   0  12  12      303.13      380.61     75.62 o 
   1  12  12      438.80      495.21     63.81 o 
   2  12  12     6248.22     6260.34    178.21 o 
   3  12  12      537.11      445.21     62.59 o 
   4  12  12       44.19        8.91     39.33 o 
   5  12  12     1089.89     1029.39     89.26 o 
   6  12  12      332.19      265.73     51.33 o 
   7  12  12       44.54       38.72     50.15 o 
   8  12  12     1940.80     1787.15    106.32 o 
   9  12  12     2266.55     2285.06    121.18 o 
  10  12  12      317.90      278.64     60.29 o 
  11  12  12      710.59      649.44     75.53 o 
  12  12  12       16.19       16.42     44.66 o 
  13  12  12      492.07      638.09     74.57 o 
  14  12  12     1724.94     1690.09    114.18 o 
  15  12  12       23.50       -0.53     50.56 o 
  16  12  12       69.43      108.96     61.89 o 
  17  12  12       62.62       77.07     60.57 o 
  18  12  12      251.85      427.38     96.91 o 
  19  12  12      255.55      356.72     79.69 o 
  20  12  12      278.51      374.99    113.48 o 
   1  13  12      524.16      501.12     76.96 o 
   2  13  12      418.32      421.31     71.95 o 
   3  13  12      661.50      639.68     70.57 o 
   4  13  12     3272.19     3161.59    172.69 o 
   5  13  12     1000.60     1224.81     85.82 o 
   6  13  12       33.77       66.90     51.23 o 
   7  13  12     2277.24     2061.92    146.92 o 
   8  13  12     1760.84     1581.84    101.57 o 
   9  13  12     2365.53     2202.44    135.79 o 
  10  13  12      762.94      695.96     85.34 o 
  11  13  12     1074.26     1301.03    110.38 o 
  12  13  12      888.34     1109.70    104.19 o 
  13  13  12      316.93      312.77     69.41 o 
  14  13  12     3646.22     3824.29    176.06 o 
  15  13  12     3654.84     3590.31    181.32 o 
  16  13  12      883.25      934.60    129.24 o 
  17  13  12       36.77      101.00     66.32 o 
  18  13  12       29.25       75.50     66.46 o 
  19  13  12      444.34      540.66     95.80 o 
   0  14  12     1102.60      685.08    180.65 o 
   1  14  12       40.28       13.73     83.73 o 
   2  14  12      904.32      888.05     94.59 o 
   3  14  12     1918.55     1902.70    134.11 o 
   4  14  12      258.98      276.21     79.16 o 
   5  14  12     4193.12     4209.21    278.11 o 
   6  14  12        3.29       34.48     44.25 o 
   7  14  12     2246.79     2163.73    113.39 o 
   8  14  12     4799.00     4933.73    179.27 o 
   9  14  12      883.98     1017.94     97.52 o 
  10  14  12      175.18      192.07     60.89 o 
  11  14  12      818.15      715.97     87.87 o 
  12  14  12     1196.24     1017.77    115.61 o 
  13  14  12      109.53       86.87     61.14 o 
  14  14  12        2.14        9.54     66.74 o 
  15  14  12     2633.63     2610.30    166.02 o 
  16  14  12     1306.98     1335.16    125.57 o 
  17  14  12      230.32      386.20     84.95 o 
  18  14  12     2479.47     2692.23    179.31 o 
  19  14  12      113.13      197.57     76.78 o 
   1  15  12       61.19       19.77     82.91 o 
   2  15  12      171.01       41.85     60.81 o 
   3  15  12      622.18      509.93    113.87 o 
   4  15  12       40.85       83.95     72.67 o 
   5  15  12     1655.40     1436.30    126.65 o 
   6  15  12     1675.41     1954.97    147.28 o 
   7  15  12      296.93      316.06     66.31 o 
   8  15  12       35.07       80.88     53.77 o 
   9  15  12      585.68      561.81     85.13 o 
  10  15  12     1729.63     1898.02    132.67 o 
  11  15  12        1.94       33.17     55.57 o 
  12  15  12        4.36       51.25     57.89 o 
  13  15  12      223.55      353.62     78.00 o 
  14  15  12       31.40      150.79     65.58 o 
  15  15  12     1349.79     1338.57    127.65 o 
  16  15  12      254.51      241.60     73.26 o 
  17  15  12      554.33      454.46    102.87 o 
  18  15  12      287.60      396.37     88.89 o 
   0  16  12     1496.44     1304.66    236.58 o 
   1  16  12      940.24      805.77    144.76 o 
   2  16  12        4.33      -28.98     91.61 o 
   3  16  12       14.63      -12.48     62.23 o 
   4  16  12     2331.10     2017.57    148.86 o 
   5  16  12     2983.21     3273.24    235.63 o 
   6  16  12     1052.84     1248.90    123.71 o 
   7  16  12     3655.90     3815.02    191.00 o 
   8  16  12      559.72      371.80     93.64 o 
   9  16  12      835.78      742.36     90.29 o 
  10  16  12       25.81       84.98     66.38 o 
  11  16  12     2903.96     2995.35    257.16 o 
  12  16  12      578.93      718.29    138.98 o 
  13  16  12      527.97      467.25     87.12 o 
  14  16  12     1337.53     1234.09    123.30 o 
  15  16  12      273.17      319.61     80.18 o 
  16  16  12     2842.66     3004.46    192.52 o 
  17  16  12     1306.47     1519.84    136.95 o 
   1  17  12        0.01      -57.15     91.60 o 
   2  17  12     1572.75     1517.86    179.73 o 
   3  17  12       40.89       22.23     92.99 o 
   4  17  12      112.63       56.24     65.51 o 
   5  17  12      876.29      844.91    108.80 o 
   6  17  12      727.74      639.19    102.59 o 
   7  17  12        0.91       38.90     65.45 o 
   8  17  12      996.28      982.58    121.73 o 
   9  17  12        0.08       40.28    127.58 o 
  10  17  12      392.36      330.57     90.75 o 
  11  17  12        1.61       20.27     81.01 o 
  12  17  12      568.30      575.88     91.73 o 
  13  17  12       92.50      247.21    105.37 o 
  14  17  12        3.69       42.41    135.80 o 
  15  17  12      190.69      252.01     82.15 o 
  16  17  12     1585.49     2258.06    337.14 o 
   0  18  12      791.41      506.33    198.95 o 
   1  18  12      690.90      651.05    139.41 o 
   2  18  12     6863.83     7245.81    345.18 o 
   3  18  12     1394.47     1402.44    181.97 o 
   4  18  12      707.30      616.36    140.79 o 
   5  18  12     2683.09     2951.15    182.26 o 
   6  18  12        3.75       15.92     73.47 o 
   7  18  12     2777.95     3282.06    215.99 o 
   8  18  12     3068.22     3313.15    262.77 o 
   9  18  12     2148.39     1899.08    207.88 o 
  10  18  12        2.92       33.03     82.16 o 
  11  18  12     2598.52     2956.67    235.91 o 
  12  18  12      559.93      566.23    110.62 o 
  13  18  12      320.01      332.51     81.79 o 
  14  18  12     1123.44     1119.75    129.72 o 
   1  19  12      988.92     1025.02    170.71 o 
   2  19  12        7.99      -39.32    101.05 o 
   3  19  12     1298.35     1362.03    184.93 o 
   4  19  12        0.56     -129.10    208.40 o 
   5  19  12       19.65      -57.67     99.74 o 
   6  19  12      196.00      277.08     93.74 o 
   7  19  12       79.29       43.74    116.90 o 
   8  19  12      908.62     1043.45    134.06 o 
   9  19  12      348.70      319.15     94.16 o 
  10  19  12      426.63      422.86    102.36 o 
  11  19  12      364.31      494.33    116.84 o 
  12  19  12      341.98      518.14    108.57 o 
  13  19  12      587.95      688.04    126.37 o 
   0  20  12      924.99      582.75    222.98 o 
   1  20  12      115.36       52.20    128.83 o 
   2  20  12      982.55      854.75    171.18 o 
   3  20  12     1245.51     1170.11    188.54 o 
   4  20  12      120.26      -98.41    101.08 o 
   5  20  12     2228.24     2552.48    563.81 o 
   6  20  12      325.02      509.24    152.21 o 
   7  20  12       61.01       64.17     83.92 o 
   8  20  12     1637.54     1563.23    158.01 o 
   9  20  12      249.85      151.37     97.83 o 
  10  20  12       59.21      -41.06     80.65 o 
  11  20  12      524.97      536.57    120.96 o 
   1  21  12     1414.19     1299.62    195.56 o 
   2  21  12     1713.03     1846.01    221.12 o 
   3  21  12     2736.69     2402.14    248.68 o 
   4  21  12       13.77       50.67    143.49 o 
   5  21  12     1073.98     1114.69    193.78 o 
   6  21  12     1024.40     1013.66    188.90 o 
   7  21  12      171.92       -9.93    119.90 o 
   8  21  12        0.66      -53.54     80.43 o 
   0  22  12        4.04     -151.77    151.77 o 
   1  22  12      465.97      283.77    208.28 o 
   2  22  12        4.19       69.29    344.53 o 
   3  22  12      103.78     -122.41    122.41 o 
   4  22  12      117.48      -43.33    123.66 o 
   1   1  13       49.44       75.57     21.67 o 
   2   1  13      745.75     1022.93     47.87 o 
   3   1  13     3198.68     3276.86     76.20 o 
   4   1  13     2912.91     2727.97     72.22 o 
   5   1  13      669.42      778.53     52.27 o 
   6   1  13     7763.16     7484.25    144.29 o 
   7   1  13      203.57      258.33     33.69 o 
   8   1  13     2284.46     2364.16     85.50 o 
   9   1  13       88.16        9.27     38.15 o 
  10   1  13     8383.60     8266.24    284.39 o 
  11   1  13     2016.30     1898.39    121.31 o 
  12   1  13     1726.43     1669.15    112.41 o 
  13   1  13       65.39       86.58     43.37 o 
  14   1  13      960.65     1074.01     95.22 o 
  15   1  13     2352.02     2242.34    138.41 o 
  16   1  13      153.81       89.27     57.47 o 
  17   1  13      330.19      375.76     72.88 o 
  18   1  13       15.90      100.10     62.65 o 
  19   1  13      260.02      296.27     96.55 o 
  20   1  13      281.37      343.28     68.59 o 
  21   1  13      198.70      198.39    101.63 o 
  22   1  13       12.52      105.06     66.52 o 
  23   1  13      412.46      459.86    125.58 o 
  24   1  13      500.64      713.94    168.46 o 
   0   2  13      257.03      347.90     45.48 o 
   1   2  13    13036.03    13595.68    199.81 o 
   2   2  13    20896.90    20285.42    291.19 o 
   3   2  13      464.08      514.68     36.98 o 
   4   2  13      581.78      604.57     37.76 o 
   5   2  13      412.62      512.73     37.16 o 
   6   2  13     6864.17     6715.36    134.14 o 
   7   2  13      738.33      750.60     61.79 o 
   8   2  13     4401.85     3564.79    702.73 o 
   9   2  13     3363.73     3080.66    164.06 o 
  10   2  13     2691.01     2594.38    170.76 o 
  11   2  13     1139.95     1121.14     77.77 o 
  12   2  13     3524.55     3388.74    140.87 o 
  13   2  13     1616.11     1578.54    112.24 o 
  14   2  13      438.54      412.76     68.86 o 
  15   2  13     1960.59     1828.54    126.32 o 
  16   2  13     1490.89     1471.14    117.43 o 
  17   2  13        4.80       -4.26     48.58 o 
  18   2  13      187.73      233.88    123.03 o 
  19   2  13      276.05      270.42     66.97 o 
  20   2  13      443.69      603.08     81.87 o 
  21   2  13      453.76      548.41     92.48 o 
  22   2  13      324.02      482.74    120.78 o 
  23   2  13       78.30      240.65    118.37 o 
  24   2  13       22.38      752.00    128.50 o 
   1   3  13      384.95      417.68     35.19 o 
   2   3  13        0.15       -3.12     18.32 o 
   3   3  13        0.29       -3.32     18.86 o 
   4   3  13     1204.38     1434.37     53.65 o 
   5   3  13     4007.83     4086.35     90.72 o 
   6   3  13     9904.35    10004.14    210.55 o 
   7   3  13      615.50      620.90     60.51 o 
   8   3  13      325.76      364.09     58.21 o 
   9   3  13     9754.67     9428.02    322.43 o 
  10   3  13      861.74      697.10     79.89 o 
  11   3  13     1133.27     1077.55     77.57 o 
  12   3  13     4058.87     3498.48    122.39 o 
  13   3  13       74.43       23.97     63.80 o 
  14   3  13       15.06       44.12     51.41 o 
  15   3  13     1110.59     1038.79     99.92 o 
  16   3  13        0.14        6.50     64.38 o 
  17   3  13        0.70      -38.66     38.66 o 
  18   3  13      630.45      738.73     92.80 o 
  19   3  13        5.94       44.72     48.84 o 
  20   3  13     1554.93     1468.75    124.73 o 
  21   3  13      192.58      257.92     66.03 o 
  22   3  13     1200.09     1317.12    113.77 o 
  23   3  13      528.38      685.01    151.74 o 
   0   4  13     1267.80     1250.87     79.07 o 
   1   4  13     6575.96     6128.24    132.23 o 
   2   4  13     2126.82     2002.17     62.44 o 
   3   4  13      184.75      165.51     26.68 o 
   4   4  13     1004.59     1034.77     47.59 o 
   5   4  13      809.22      817.43     46.73 o 
   6   4  13     4381.26     4224.22    124.62 o 
   7   4  13       24.08       20.43     26.86 o 
   8   4  13     4994.37     5013.27    187.91 o 
   9   4  13      734.56      791.08     76.69 o 
  10   4  13     1092.66      896.08     75.15 o 
  11   4  13      658.43      613.69     65.10 o 
  12   4  13    15684.41    15216.11    307.42 o 
  13   4  13    18253.45    17643.06    345.70 o 
  14   4  13       28.24       30.80     38.89 o 
  15   4  13       63.70       86.83     45.35 o 
  16   4  13    14965.87    14142.98    318.91 o 
  17   4  13       43.13       79.93     49.36 o 
  18   4  13     3302.32     3106.69    271.70 o 
  19   4  13       18.47      -26.91     56.75 o 
  20   4  13     1412.28     1427.17    113.77 o 
  21   4  13      125.92      126.16     59.94 o 
  22   4  13      283.07      350.99    106.64 o 
  23   4  13      522.95      730.77    125.58 o 
   1   5  13      706.38      576.28     40.18 o 
   2   5  13     2473.43     2788.90     68.15 o 
   3   5  13     2801.77     2798.90     66.62 o 
   4   5  13        8.77        9.96     15.43 o 
   5   5  13     1684.88     1876.64    111.06 o 
   6   5  13     1480.71     1610.43     86.05 o 
   7   5  13      681.55      657.79     72.63 o 
   8   5  13      230.74      230.87     55.44 o 
   9   5  13     5944.94     5415.47    205.84 o 
  10   5  13      393.09      356.98     54.40 o 
  11   5  13      413.69      342.91     56.14 o 
  12   5  13      656.25      705.93     64.65 o 
  13   5  13      328.60      400.92     55.61 o 
  14   5  13     1504.24     1374.38     87.48 o 
  15   5  13      651.99      696.26     82.27 o 
  16   5  13      898.27      883.77     86.56 o 
  17   5  13      476.59      618.27     75.33 o 
  18   5  13      111.55      115.72     52.27 o 
  19   5  13      806.26      909.13    124.92 o 
  20   5  13        7.42       99.52     56.61 o 
  21   5  13      169.33      269.29     70.21 o 
  22   5  13      526.29      730.01    211.73 o 
  23   5  13       22.42       85.41     67.37 o 
   0   6  13      211.12      234.69     34.75 o 
   1   6  13     7827.86     7643.54    124.90 o 
   2   6  13    19354.46    20494.12    247.22 o 
   3   6  13     1002.13     1007.47     60.20 o 
   4   6  13      878.64      866.65     54.43 o 
   5   6  13       18.87        6.75     24.33 o 
   6   6  13     7725.48     7622.69    163.16 o 
   7   6  13      101.59       30.11     25.61 o 
   8   6  13      100.30       55.55     43.08 o 
   9   6  13     7487.75     6608.74    159.48 o 
  10   6  13       13.92       -3.56     37.06 o 
  11   6  13       45.01       60.10     36.98 o 
  12   6  13     5074.27     4817.91    139.16 o 
  13   6  13     2633.08     2934.33    118.78 o 
  14   6  13      124.39      194.65     45.76 o 
  15   6  13     2017.45     1932.42    104.50 o 
  16   6  13     5008.42     4537.27    216.56 o 
  17   6  13       10.67       12.91     45.12 o 
  18   6  13       60.14      146.84     70.88 o 
  19   6  13     1541.91     1490.42    115.21 o 
  20   6  13      101.29      147.27     58.32 o 
  21   6  13      584.71      498.50     91.37 o 
  22   6  13       47.40      204.76     71.11 o 
  23   6  13     1495.67     1577.93    151.15 o 
   1   7  13     1390.76     1376.64     53.10 o 
   2   7  13       89.36      131.76     22.35 o 
   3   7  13       29.57       23.01     20.20 o 
   4   7  13     4723.90     4731.08    120.27 o 
   5   7  13      303.50      252.83     49.92 o 
   6   7  13       75.46       52.29     22.31 o 
   7   7  13        9.66      -21.40     31.16 o 
   8   7  13     2810.58     2940.05    155.13 o 
   9   7  13     9846.93     9531.67    202.68 o 
  10   7  13      543.68      525.71     56.79 o 
  11   7  13      191.24      131.41     41.64 o 
  12   7  13     4891.65     4910.81    142.16 o 
  13   7  13      128.28       62.27     53.60 o 
  14   7  13       51.04        7.36     39.34 o 
  15   7  13      591.28      610.73     68.78 o 
  16   7  13      552.50      650.20     79.26 o 
  17   7  13     1493.67     1565.04    115.75 o 
  18   7  13      459.21      369.42     69.36 o 
  19   7  13     1092.94     1087.75    103.81 o 
  20   7  13       53.12       94.95     63.14 o 
  21   7  13     1701.52     1636.36    143.23 o 
  22   7  13       85.08      152.81     95.29 o 
   0   8  13     2997.76     3127.00     97.80 o 
   1   8  13    14841.97    14089.76    184.41 o 
   2   8  13     2598.21     2438.26    108.07 o 
   3   8  13     3931.40     3563.26     98.83 o 
   4   8  13     5747.55     5633.46    158.52 o 
   5   8  13        0.30       -5.96     24.95 o 
   6   8  13      982.33     1012.59     69.93 o 
   7   8  13        1.44       -8.40     43.17 o 
   8   8  13      203.53      210.89     44.44 o 
   9   8  13     5272.64     5376.66    143.94 o 
  10   8  13     4350.78     3665.04    121.06 o 
  11   8  13     4467.86     4375.12    134.69 o 
  12   8  13      447.16      385.84     54.84 o 
  13   8  13     3327.50     3369.19    123.65 o 
  14   8  13       71.85       70.82     42.71 o 
  15   8  13      373.14      354.35     58.31 o 
  16   8  13      924.97      940.18     81.60 o 
  17   8  13        4.41      -34.26     42.67 o 
  18   8  13      536.39      524.77    114.58 o 
  19   8  13       55.40       63.29     56.27 o 
  20   8  13       72.19       40.27     68.72 o 
  21   8  13      210.50      205.56     73.78 o 
  22   8  13       85.66       82.56     86.26 o 
   1   9  13      711.30      686.18     43.70 o 
   2   9  13      447.05      462.05     44.05 o 
   3   9  13     3363.33     3375.98    117.74 o 
   4   9  13      963.65      904.24     65.62 o 
   5   9  13      923.77     1033.07     69.01 o 
   6   9  13      334.65      462.99     51.42 o 
   7   9  13      105.56      106.87     39.84 o 
   8   9  13        2.03      -35.75     35.75 o 
   9   9  13     3823.61     3993.70    125.71 o 
  10   9  13     2738.62     2787.39    112.34 o 
  11   9  13      297.08      334.66     74.92 o 
  12   9  13     2819.84     2980.18    122.33 o 
  13   9  13        2.26      -32.78     38.96 o 
  14   9  13      328.06      387.83     62.16 o 
  15   9  13      353.97      328.48     60.30 o 
  16   9  13        1.13       23.50     42.62 o 
  17   9  13        0.14       31.41     46.75 o 
  18   9  13      848.03      815.65    135.25 o 
  19   9  13     1386.20     1474.03    168.85 o 
  20   9  13      345.92      359.39     78.93 o 
  21   9  13      475.66      494.20    102.16 o 
  22   9  13       67.41      391.91    142.80 o 
   0  10  13     1616.44     1633.55    107.65 o 
   1  10  13     3716.68     3674.45    175.70 o 
   2  10  13    25121.86    24832.21    434.61 o 
   3  10  13    12914.20    12871.37    236.41 o 
   4  10  13       98.98      119.65     41.51 o 
   5  10  13    13317.13    13174.81    245.35 o 
   6  10  13       41.96       42.51     35.97 o 
   7  10  13     2642.15     2930.87    104.76 o 
   8  10  13     5049.11     4660.69    134.18 o 
   9  10  13     5175.04     5160.47    145.46 o 
  10  10  13        8.01        7.66     34.74 o 
  11  10  13     1144.84     1289.34     86.95 o 
  12  10  13     1757.73     1599.34    110.31 o 
  13  10  13     3858.59     4144.00    140.64 o 
  14  10  13      593.03      593.60     67.91 o 
  15  10  13       44.96       18.85     44.59 o 
  16  10  13      909.67      791.28     84.24 o 
  17  10  13       61.65      120.45     53.85 o 
  18  10  13       45.68       62.05     78.88 o 
  19  10  13      664.29      526.96    116.69 o 
  20  10  13        1.33      148.33     66.91 o 
  21  10  13        0.35       90.80     75.30 o 
   1  11  13     3666.77     3633.62    133.17 o 
   2  11  13     2894.20     2861.16    110.28 o 
   3  11  13      113.89      196.88     46.54 o 
   4  11  13     3151.67     2891.54    114.54 o 
   5  11  13      131.80      156.35     40.85 o 
   6  11  13      513.45      507.94     54.99 o 
   7  11  13     1300.01     1179.81     76.42 o 
   8  11  13       87.03       66.39     39.46 o 
   9  11  13      227.30      223.23     53.01 o 
  10  11  13     3912.87     3511.92    124.90 o 
  11  11  13     1680.40     1620.44     97.11 o 
  12  11  13       67.29       36.79     41.51 o 
  13  11  13      386.01      415.31     61.97 o 
  14  11  13      479.90      542.95     83.05 o 
  15  11  13     1917.26     1892.36    121.86 o 
  16  11  13        8.33       25.19     49.61 o 
  17  11  13      630.82      553.32     89.71 o 
  18  11  13       50.73       40.04     51.55 o 
  19  11  13       30.88       62.47    100.62 o 
  20  11  13       25.70      149.64     67.69 o 
   0  12  13      636.99      673.30     89.24 o 
   1  12  13     6348.05     6164.85    206.92 o 
   2  12  13     5835.06     6019.87    177.55 o 
   3  12  13    10336.79    10105.09    226.91 o 
   4  12  13      256.37      217.02     67.39 o 
   5  12  13      192.18      262.10     51.33 o 
   6  12  13     3268.44     3306.16    126.86 o 
   7  12  13      150.69      183.26     49.25 o 
   8  12  13      150.75      152.76     49.07 o 
   9  12  13     3493.68     3566.14    123.67 o 
  10  12  13     1119.35     1057.54     81.89 o 
  11  12  13      183.05      108.11     47.80 o 
  12  12  13     6792.40     6305.39    287.07 o 
  13  12  13      474.12      478.58     74.86 o 
  14  12  13      124.26      164.81     51.60 o 
  15  12  13      237.54      273.59     62.93 o 
  16  12  13     1038.88     1249.19    145.17 o 
  17  12  13      312.93      252.39     66.58 o 
  18  12  13       56.29      205.73     70.36 o 
  19  12  13       26.06       83.24     87.98 o 
  20  12  13     2909.06     3078.06    247.55 o 
   1  13  13      173.55      139.32     57.18 o 
   2  13  13       17.19       33.53     52.82 o 
   3  13  13      114.30       76.03     59.38 o 
   4  13  13     1739.71     1822.37    112.65 o 
   5  13  13       84.09       58.05     42.82 o 
   6  13  13      638.50      601.90     68.21 o 
   7  13  13     1330.35     1393.04     96.92 o 
   8  13  13      103.85       77.68     48.30 o 
   9  13  13      518.94      459.81     97.54 o 
  10  13  13      698.21      585.44     79.69 o 
  11  13  13      213.24      298.46     66.09 o 
  12  13  13      674.68      705.42     89.22 o 
  13  13  13      199.17      304.46     69.84 o 
  14  13  13       14.32      -15.30     56.12 o 
  15  13  13       25.17       87.99     61.37 o 
  16  13  13      331.26      251.99    123.22 o 
  17  13  13      187.85      396.55     86.03 o 
  18  13  13      380.38      554.46     93.72 o 
  19  13  13     1783.20     1751.95    188.79 o 
   0  14  13     4860.32     5521.65    385.27 o 
   1  14  13      851.79      811.19    131.00 o 
   2  14  13     3471.90     3529.75    207.38 o 
   3  14  13     3841.18     3883.54    228.50 o 
   4  14  13      195.96      155.28     64.49 o 
   5  14  13     2784.34     2854.78    135.30 o 
   6  14  13     1221.93     1387.75     95.31 o 
   7  14  13      892.57      920.78     83.67 o 
   8  14  13     2500.28     2842.71    131.05 o 
   9  14  13       21.01       76.39     53.14 o 
  10  14  13      532.71      519.09     75.88 o 
  11  14  13     1087.12     1088.87    105.59 o 
  12  14  13      716.07      643.14     89.73 o 
  13  14  13     1853.30     1960.69    142.17 o 
  14  14  13     1640.43     1898.02    143.12 o 
  15  14  13      289.50      308.72    127.25 o 
  16  14  13     1616.58     1603.70    137.38 o 
  17  14  13      173.83      233.56     87.36 o 
  18  14  13      396.35      335.26    110.83 o 
   1  15  13        7.67       -4.32     90.85 o 
   2  15  13      470.69      527.72    117.87 o 
   3  15  13      160.94      243.55     71.09 o 
   4  15  13     2131.67     2291.76    232.88 o 
   5  15  13     2637.25     2652.28    160.45 o 
   6  15  13      334.80      405.48     84.65 o 
   7  15  13     4741.04     4580.24    175.20 o 
   8  15  13       64.96       66.82     72.67 o 
   9  15  13       16.46       75.19     53.17 o 
  10  15  13      395.78      444.53     91.87 o 
  11  15  13     1998.95     1794.57    133.94 o 
  12  15  13     1501.68     1503.16    124.28 o 
  13  15  13      196.81      306.27     77.48 o 
  14  15  13      495.50      617.41     96.28 o 
  15  15  13     1012.15     1001.32    112.35 o 
  16  15  13      121.07      169.47     82.71 o 
  17  15  13       29.66      129.19    106.48 o 
   0  16  13      296.96      173.55    150.05 o 
   1  16  13      206.29      126.27    106.57 o 
   2  16  13     1733.07     1537.31    259.44 o 
   3  16  13     1490.25     1798.72    186.68 o 
   4  16  13      272.57      182.04     74.49 o 
   5  16  13      926.55      996.97    112.03 o 
   6  16  13       61.75       55.14     75.37 o 
   7  16  13       18.74       71.69     65.29 o 
   8  16  13     1007.02      833.58    151.42 o 
   9  16  13      126.20       94.76     75.78 o 
  10  16  13        4.04       61.72     86.10 o 
  11  16  13      183.27      249.76     70.44 o 
  12  16  13        0.16       46.16     68.64 o 
  13  16  13        1.11       34.23     62.61 o 
  14  16  13      206.31      198.14     73.80 o 
  15  16  13      228.88      345.60     80.81 o 
  16  16  13      107.25       81.18     82.57 o 
   1  17  13      127.74      -15.77     97.33 o 
   2  17  13      580.97      766.66    157.31 o 
   3  17  13       20.04      -78.95     78.95 o 
   4  17  13      907.74      925.71    111.64 o 
   5  17  13      673.61      595.36    100.52 o 
   6  17  13     1447.70     1405.76    135.65 o 
   7  17  13     2980.50     2848.43    179.25 o 
   8  17  13      624.97      702.30    158.89 o 
   9  17  13      152.79      109.39    136.56 o 
  10  17  13     2861.51     3022.20    206.78 o 
  11  17  13        1.30       42.19     61.87 o 
  12  17  13        1.55      154.72    108.96 o 
  13  17  13      594.36      601.36    113.36 o 
  14  17  13       31.61      108.11    131.99 o 
  15  17  13       34.02      237.74     94.74 o 
   0  18  13        1.91     -113.99    139.85 o 
   1  18  13      229.10      114.40    173.04 o 
   2  18  13      957.42      711.74    153.03 o 
   3  18  13      411.69      611.42    141.53 o 
   4  18  13      233.38      271.35    114.91 o 
   5  18  13      258.22       69.31    162.34 o 
   6  18  13      211.82      189.75     84.50 o 
   7  18  13       23.10       72.05     76.45 o 
   8  18  13       33.84       41.46     73.93 o 
   9  18  13       74.00       11.34     96.65 o 
  10  18  13     1031.17      946.44    220.12 o 
  11  18  13        2.38       49.95     76.19 o 
  12  18  13     1505.15     1701.54    160.24 o 
  13  18  13       48.04       80.54     81.07 o 
  14  18  13      472.04      733.70    160.24 o 
   1  19  13      247.19       95.69    121.95 o 
   2  19  13       17.22      -83.45    101.43 o 
   3  19  13      151.76      -28.60    105.82 o 
   4  19  13       77.93      -39.09    105.60 o 
   5  19  13      265.51      106.92    114.50 o 
   6  19  13     2245.18     2129.83    228.12 o 
   7  19  13       74.38      122.54     92.92 o 
   8  19  13     1002.93      999.87    133.53 o 
   9  19  13       91.20      -95.91    134.03 o 
  10  19  13      354.70      455.48    102.86 o 
  11  19  13      403.50      508.13    146.28 o 
  12  19  13     1117.06     1007.38    137.25 o 
   0  20  13        9.00      -81.54    165.27 o 
   1  20  13      100.83       -9.57    121.12 o 
   2  20  13     9696.62     9657.67    426.53 o 
   3  20  13      870.01      709.48    158.59 o 
   4  20  13      292.90      312.15    302.01 o 
   5  20  13      818.30      458.16    141.72 o 
   6  20  13       32.76      -62.54    104.55 o 
   7  20  13      343.18      140.45    124.00 o 
   8  20  13      481.49      371.31    103.96 o 
   9  20  13        9.11       24.68    137.05 o 
  10  20  13      103.84       15.17     80.62 o 
   1  21  13        4.06     -107.54    107.54 o 
   2  21  13        1.03      -38.84    119.06 o 
   3  21  13      668.62      738.06    162.32 o 
   4  21  13      528.46      388.10    146.58 o 
   5  21  13       39.26     -100.08    100.08 o 
   6  21  13      180.02        8.57    159.87 o 
   7  21  13        0.40      -78.41    106.31 o 
   0  22  13      188.70      -60.71    170.35 o 
   1  22  13        0.81      -50.23    122.50 o 
   2  22  13     1707.04     1372.57    210.01 o 
   0   0  14     1035.56     1167.17    105.11 o 
   1   0  14     3409.01     2918.84    106.28 o 
   2   0  14      195.68      228.80     39.42 o 
   3   0  14     3606.10     3710.81    119.38 o 
   4   0  14    36377.91    35070.72    632.71 o 
   5   0  14     2286.31     2270.42     93.69 o 
   6   0  14    46476.57    45130.17   1550.15 o 
   7   0  14     8475.83     8516.08    416.62 o 
   8   0  14     4728.87     4356.37    283.37 o 
   9   0  14     9092.58     7557.75   1946.62 o 
  10   0  14      895.49      735.10    168.21 o 
  11   0  14        2.15       21.81     55.58 o 
  12   0  14     1335.71     1108.68    137.43 o 
  13   0  14     1224.94     1359.33    151.26 o 
  14   0  14       89.61       60.88     65.21 o 
  15   0  14      476.05      397.64    191.35 o 
  16   0  14        0.40       -3.51     68.34 o 
  17   0  14     3433.78     3598.65    233.96 o 
  18   0  14     3124.95     3344.01    263.10 o 
  19   0  14      691.56      736.17    137.08 o 
  20   0  14     1640.01     1690.02    518.47 o 
  21   0  14     1725.80     1759.89    356.40 o 
  22   0  14      343.45      309.47    185.02 o 
  23   0  14       95.18      288.04    136.45 o 
   1   1  14      415.02      388.76     33.81 o 
   2   1  14     1848.15     2101.58     66.19 o 
   3   1  14        1.91       31.96     20.10 o 
   4   1  14    11633.38    11199.17    175.01 o 
   5   1  14     2299.61     2220.40     68.66 o 
   6   1  14      818.21      797.27     50.80 o 
   7   1  14     3840.94     4099.65    112.06 o 
   8   1  14     1185.34     1087.68     76.63 o 
   9   1  14      195.13      259.30     48.08 o 
  10   1  14      900.44      737.12     79.77 o 
  11   1  14     4004.77     3885.09    151.75 o 
  12   1  14       86.58       53.38     46.63 o 
  13   1  14     2283.25     2321.89    136.54 o 
  14   1  14     1412.23     1485.39    113.85 o 
  15   1  14      325.49      192.51     58.96 o 
  16   1  14      746.45      833.12     92.34 o 
  17   1  14      589.93      717.86     90.74 o 
  18   1  14       89.23       32.35     60.28 o 
  19   1  14       13.01       98.82     57.98 o 
  20   1  14      433.56      447.27     85.12 o 
  21   1  14        0.29       43.89     61.71 o 
  22   1  14      315.86      463.37     77.10 o 
  23   1  14      577.05      748.28    136.96 o 
   0   2  14     1025.22     1146.91     74.05 o 
   1   2  14     1473.80     1510.75     57.36 o 
   2   2  14       68.29        1.27     25.50 o 
   3   2  14    12439.95    12433.02    198.61 o 
   4   2  14    20909.92    20947.25    303.14 o 
   5   2  14    13120.81    12858.05    217.66 o 
   6   2  14      879.19      901.14     59.52 o 
   7   2  14     2565.42     2748.35    101.78 o 
   8   2  14    17406.71    16920.09    347.70 o 
   9   2  14      983.27     1047.84     80.29 o 
  10   2  14      399.63      380.28     71.80 o 
  11   2  14       97.48       43.86     43.68 o 
  12   2  14      763.24      840.10     85.58 o 
  13   2  14     3038.34     2954.37    144.39 o 
  14   2  14     1083.37     1015.12     98.60 o 
  15   2  14     1141.24     1086.66    100.22 o 
  16   2  14      738.13      810.55     92.61 o 
  17   2  14      259.30      165.36     59.62 o 
  18   2  14     2924.06     2878.54    255.71 o 
  19   2  14      153.33      249.69     60.37 o 
  20   2  14     2415.23     2466.91    147.61 o 
  21   2  14      172.96      222.47    108.02 o 
  22   2  14       38.61      223.34     66.27 o 
  23   2  14       11.84      151.56    126.08 o 
   1   3  14     6225.03     6470.48    126.57 o 
   2   3  14      104.74       60.56     23.44 o 
   3   3  14     2398.18     2297.11     68.08 o 
   4   3  14     2454.36     2352.53     68.38 o 
   5   3  14      240.51      270.93     31.93 o 
   6   3  14       43.94       54.14     31.59 o 
   7   3  14     1086.57     1027.02     72.52 o 
   8   3  14      806.12      770.38     66.22 o 
   9   3  14     4556.78     4634.31    137.73 o 
  10   3  14     1628.64     1630.21     94.84 o 
  11   3  14      641.67      638.57     64.56 o 
  12   3  14     1075.56     1098.44     96.36 o 
  13   3  14      939.12      921.59     92.32 o 
  14   3  14     3122.04     3221.83    155.34 o 
  15   3  14       45.00       82.41     66.84 o 
  16   3  14       43.10       24.02     51.69 o 
  17   3  14      769.90      743.84     82.08 o 
  18   3  14     1405.40     1371.92    116.64 o 
  19   3  14      768.88      906.91     92.83 o 
  20   3  14      166.02      242.68     71.69 o 
  21   3  14        0.04      178.66     59.47 o 
  22   3  14        5.89      111.55     72.50 o 
  23   3  14      246.59      354.94     78.74 o 
   0   4  14      705.48      725.58     81.29 o 
   1   4  14     2410.25     2507.72     96.16 o 
   2   4  14     1882.76     1800.93     61.71 o 
   3   4  14      300.62      294.21     32.26 o 
   4   4  14     3870.59     3985.76    107.12 o 
   5   4  14     1428.14     1312.82     71.86 o 
   6   4  14       10.03       -7.05     29.75 o 
   7   4  14     3562.98     3671.14    120.92 o 
   8   4  14     3363.67     2953.02    526.03 o 
   9   4  14     3361.35     3221.38    120.06 o 
  10   4  14      198.13      242.55     52.91 o 
  11   4  14      311.79      259.64     56.26 o 
  12   4  14      280.94      334.73     56.07 o 
  13   4  14       97.89       91.01     53.00 o 
  14   4  14     1480.02     1229.60    106.01 o 
  15   4  14      687.03      740.96     96.04 o 
  16   4  14      496.87      427.76     79.61 o 
  17   4  14       26.53       11.44     46.19 o 
  18   4  14      875.50      941.73     92.08 o 
  19   4  14        2.35       74.83     55.46 o 
  20   4  14       84.79      139.52     57.85 o 
  21   4  14       86.15      202.11     64.71 o 
  22   4  14       13.07      162.17     73.52 o 
  23   4  14       15.37       30.16     72.81 o 
   1   5  14       73.43       24.88     23.61 o 
   2   5  14     3030.39     3164.26     85.94 o 
   3   5  14      216.44      275.92     28.27 o 
   4   5  14     3544.82     3561.42    106.90 o 
   5   5  14       41.32       21.18     32.13 o 
   6   5  14     3387.49     3438.67    113.51 o 
   7   5  14     1427.44     1279.70     96.84 o 
   8   5  14       20.13       -8.22     36.71 o 
   9   5  14       32.27       17.50     35.10 o 
  10   5  14     1697.15     1847.52    136.61 o 
  11   5  14       12.10       -2.50     37.12 o 
  12   5  14      653.43      610.84     61.44 o 
  13   5  14        2.61       26.11     36.28 o 
  14   5  14     2973.83     2959.99    138.66 o 
  15   5  14     2165.49     2152.01    127.32 o 
  16   5  14     1366.09     1422.88    106.59 o 
  17   5  14      203.82       51.72     46.95 o 
  18   5  14       11.18       30.82     48.86 o 
  19   5  14      599.88      613.28     91.99 o 
  20   5  14     1662.50     1465.35    118.97 o 
  21   5  14      239.93      315.67     73.68 o 
  22   5  14        0.15       55.58     57.36 o 
  23   5  14      492.11      428.76    113.65 o 
   0   6  14     2731.70     2888.40     97.21 o 
   1   6  14        1.26       -1.24     16.31 o 
   2   6  14      492.06      462.54     32.30 o 
   3   6  14      723.36      671.33     41.69 o 
   4   6  14     3085.73     3116.35     91.24 o 
   5   6  14     1114.52     1238.15     64.79 o 
   6   6  14     8909.92     9055.04    185.02 o 
   7   6  14      478.58      322.60     44.37 o 
   8   6  14      103.60       88.65     41.41 o 
   9   6  14     2208.90     2196.19     99.51 o 
  10   6  14     1543.35     1662.17     91.54 o 
  11   6  14     2553.27     2613.98    112.73 o 
  12   6  14     2516.38     2264.95    107.73 o 
  13   6  14      635.57      639.85     84.80 o 
  14   6  14     2086.46     1995.70    106.83 o 
  15   6  14      593.59      608.24     76.83 o 
  16   6  14     2430.47     2676.61    203.32 o 
  17   6  14       94.33      209.90     61.06 o 
  18   6  14      410.01      511.05     75.72 o 
  19   6  14      902.90      914.69     95.68 o 
  20   6  14     2362.51     2217.65    146.08 o 
  21   6  14      152.07      194.16     71.31 o 
  22   6  14       46.39      166.93     79.28 o 
   1   7  14      234.86      226.62     26.98 o 
   2   7  14     2116.41     2073.09     57.41 o 
   3   7  14       99.79      101.06     33.24 o 
   4   7  14       61.72      -15.94     34.98 o 
   5   7  14      204.62      168.88     35.69 o 
   6   7  14      385.12      328.29     53.44 o 
   7   7  14     1435.67     1462.55     82.40 o 
   8   7  14      937.92      873.78     66.97 o 
   9   7  14      331.59      369.91     52.06 o 
  10   7  14      996.38     1001.31     74.35 o 
  11   7  14      632.12      523.52     59.56 o 
  12   7  14     4252.57     4258.06    134.79 o 
  13   7  14      152.95      121.31     48.36 o 
  14   7  14      164.65      128.63     47.57 o 
  15   7  14        8.64      -33.39     41.27 o 
  16   7  14      397.55      364.43     67.79 o 
  17   7  14       49.95       30.49     46.76 o 
  18   7  14      532.89      462.45    132.03 o 
  19   7  14     1166.43     1090.61    217.59 o 
  20   7  14      408.68      383.06    134.38 o 
  21   7  14        0.23        8.25     63.15 o 
  22   7  14      109.45      227.14    157.93 o 
   0   8  14       83.43       76.97     31.52 o 
   1   8  14        1.88      -14.25     19.26 o 
   2   8  14    17396.60    17504.75    272.26 o 
   3   8  14       51.41        1.32     39.60 o 
   4   8  14     3611.90     3423.72     99.43 o 
   5   8  14     3740.77     3577.95    110.01 o 
   6   8  14     7563.25     7514.32    170.02 o 
   7   8  14       14.01       12.77     31.50 o 
   8   8  14     2307.31     2354.65    107.03 o 
   9   8  14       93.44       92.79     39.93 o 
  10   8  14      602.99      617.49     62.76 o 
  11   8  14     5220.12     4949.59    145.79 o 
  12   8  14     1246.43     1231.26     93.75 o 
  13   8  14      450.41      499.77     63.55 o 
  14   8  14      373.52      352.38     60.40 o 
  15   8  14     2168.74     2460.75    123.99 o 
  16   8  14     1710.82     1741.17    136.99 o 
  17   8  14      925.46      969.03     96.85 o 
  18   8  14     1262.53     1135.69    103.84 o 
  19   8  14      854.91      901.41    107.80 o 
  20   8  14      156.34      180.62     79.41 o 
  21   8  14     1431.04     1266.72    164.56 o 
  22   8  14      362.39      666.72    108.89 o 
   1   9  14      419.95      423.15     51.43 o 
   2   9  14        0.68       66.37     39.61 o 
   3   9  14       21.49       42.74     33.74 o 
   4   9  14      130.07      153.84     40.97 o 
   5   9  14     2602.98     2441.76    104.06 o 
   6   9  14     1601.72     1427.65     81.92 o 
   7   9  14     1704.94     1646.66    128.41 o 
   8   9  14     4183.53     3724.89    120.60 o 
   9   9  14     1761.34     1559.50     90.94 o 
  10   9  14     4899.79     4930.08    145.20 o 
  11   9  14     1538.73     1565.56     95.28 o 
  12   9  14     1863.42     1775.98    102.88 o 
  13   9  14       78.29        8.41     41.26 o 
  14   9  14        5.63       46.18     42.18 o 
  15   9  14       71.59       93.23     46.11 o 
  16   9  14       58.57      104.07     49.37 o 
  17   9  14      294.66      214.51     67.47 o 
  18   9  14       42.63       66.64     58.13 o 
  19   9  14       29.26      117.06     66.47 o 
  20   9  14      171.64      108.73    106.83 o 
  21   9  14      131.49      193.58    107.56 o 
   0  10  14     1043.52     1023.51     87.76 o 
   1  10  14      155.26      171.94     45.26 o 
   2  10  14     7212.05     7319.45    160.84 o 
   3  10  14     5326.40     5066.80    130.82 o 
   4  10  14      829.85      786.86     61.58 o 
   5  10  14      123.02      141.35     40.22 o 
   6  10  14     9093.97     8686.92    222.42 o 
   7  10  14     2221.06     2278.53    102.29 o 
   8  10  14      123.19       34.10     37.49 o 
   9  10  14      244.74      199.90     45.60 o 
  10  10  14      287.70      378.26     54.75 o 
  11  10  14     2104.59     2011.00    107.59 o 
  12  10  14      264.11      227.95     52.71 o 
  13  10  14       28.23        4.72     43.03 o 
  14  10  14       98.03       89.66     48.11 o 
  15  10  14       41.55       42.35     45.88 o 
  16  10  14     2313.07     2309.39    135.90 o 
  17  10  14       46.80       61.12     54.60 o 
  18  10  14       72.93      -29.20     56.05 o 
  19  10  14       20.38      -13.91     74.35 o 
  20  10  14     1924.06     2065.09    160.92 o 
  21  10  14       30.36      216.37     99.82 o 
   1  11  14      716.67      648.80     69.54 o 
   2  11  14     4812.82     4744.13    166.86 o 
   3  11  14     3352.33     3069.43    117.65 o 
   4  11  14      141.61      119.07     44.65 o 
   5  11  14       18.16       -0.21     32.94 o 
   6  11  14     2650.11     2686.37    103.98 o 
   7  11  14      204.19      195.25     44.82 o 
   8  11  14      374.20      296.31     51.74 o 
   9  11  14       61.97      118.13     43.52 o 
  10  11  14     2409.17     2436.29    116.63 o 
  11  11  14      167.85      125.57     46.03 o 
  12  11  14      422.22      348.69     61.75 o 
  13  11  14      171.86      125.68     48.91 o 
  14  11  14     1501.27     1301.60    102.28 o 
  15  11  14      146.99      205.61     57.30 o 
  16  11  14       10.60       35.64     49.43 o 
  17  11  14       40.94       30.51     61.15 o 
  18  11  14        1.09      138.63     71.38 o 
  19  11  14     1016.27      969.04    113.79 o 
  20  11  14       19.30       50.31     75.28 o 
   0  12  14     3329.94     3847.44    299.37 o 
   1  12  14      738.98      683.39     90.58 o 
   2  12  14       26.92       53.03     43.49 o 
   3  12  14      182.64      245.76     50.40 o 
   4  12  14     1628.23     1623.26    119.33 o 
   5  12  14     9488.82     9157.42    219.29 o 
   6  12  14     1488.69     1400.01     95.34 o 
   7  12  14     1492.08     1445.66     97.98 o 
   8  12  14       35.36       55.44     40.76 o 
   9  12  14       88.81      120.82     44.74 o 
  10  12  14      578.43      602.52     69.42 o 
  11  12  14      205.16      184.36     51.63 o 
  12  12  14      123.58       82.67     47.30 o 
  13  12  14       22.34       36.84     44.83 o 
  14  12  14       99.97      118.63     53.16 o 
  15  12  14      159.33      160.71     55.94 o 
  16  12  14      192.38      178.73     60.92 o 
  17  12  14      102.61      105.79     57.46 o 
  18  12  14      615.75      538.75     90.90 o 
  19  12  14      228.42      176.10    126.51 o 
   1  13  14     1388.37     1093.98    166.48 o 
   2  13  14      160.00      127.08     59.47 o 
   3  13  14      386.69      549.66     89.23 o 
   4  13  14     2260.84     2569.23    116.47 o 
   5  13  14     5033.21     5264.61    167.17 o 
   6  13  14      133.16      116.35     53.37 o 
   7  13  14        4.70      -27.34     66.93 o 
   8  13  14     4035.79     4018.14    174.04 o 
   9  13  14      301.93      358.83     79.17 o 
  10  13  14      494.94      493.45     74.76 o 
  11  13  14        0.51       30.37     50.64 o 
  12  13  14     1737.07     1664.19    128.84 o 
  13  13  14      161.87      160.93     67.55 o 
  14  13  14        6.16       43.65     70.14 o 
  15  13  14      326.25      332.53     80.20 o 
  16  13  14       34.29      107.22     75.13 o 
  17  13  14       71.74      132.66     70.75 o 
  18  13  14       11.95       64.96     76.41 o 
  19  13  14      183.48      488.47    120.65 o 
   0  14  14     1485.97     1239.90    210.60 o 
   1  14  14     1211.27     1292.57    154.06 o 
   2  14  14     2230.92     2057.91    184.59 o 
   3  14  14      497.07      480.39     80.76 o 
   4  14  14     3731.41     3556.38    247.49 o 
   5  14  14      118.29      202.79     68.37 o 
   6  14  14     1500.16     1662.00    105.63 o 
   7  14  14       44.59       69.07     49.95 o 
   8  14  14      464.57      481.73     70.81 o 
   9  14  14      872.43     1009.18    100.03 o 
  10  14  14       28.92       27.91     53.17 o 
  11  14  14     1240.42     1405.80    117.91 o 
  12  14  14      523.90      682.00     93.52 o 
  13  14  14      116.90      130.60     68.40 o 
  14  14  14     3204.96     3058.47    171.94 o 
  15  14  14      166.57       66.61     75.20 o 
  16  14  14      468.61      703.66    103.30 o 
  17  14  14     1036.34     1171.31    124.71 o 
  18  14  14     1057.67     1465.22    136.66 o 
   1  15  14       59.25       23.26    162.52 o 
   2  15  14       28.12      -70.97    104.48 o 
   3  15  14     5279.30     5496.91    687.44 o 
   4  15  14     1431.64     1543.56    130.43 o 
   5  15  14       75.56      125.92     88.71 o 
   6  15  14        2.43       24.02     58.91 o 
   7  15  14       99.27       28.30     62.35 o 
   8  15  14      298.10      356.54    110.50 o 
   9  15  14     1325.19     1297.40    115.76 o 
  10  15  14      332.72      437.77     98.14 o 
  11  15  14        0.80       49.78     71.03 o 
  12  15  14       40.63       80.52     66.83 o 
  13  15  14      733.37      648.69    158.83 o 
  14  15  14     1978.88     1970.53    147.72 o 
  15  15  14       56.99       46.12     67.21 o 
  16  15  14     1444.42     1415.26    178.20 o 
  17  15  14        1.33      114.04     86.49 o 
   0  16  14     1173.61      991.50    214.39 o 
   1  16  14      161.87      375.27    158.17 o 
   2  16  14     5477.79     5339.50    285.22 o 
   3  16  14     3054.01     2949.14    373.85 o 
   4  16  14       65.64      -44.71     77.69 o 
   5  16  14       83.65      175.00     75.08 o 
   6  16  14     1339.89     1464.11    132.07 o 
   7  16  14     1567.58     1350.22    131.47 o 
   8  16  14     5908.96     5700.63    237.08 o 
   9  16  14       11.56      -17.82     63.06 o 
  10  16  14     3015.42     3320.11    217.02 o 
  11  16  14      615.89      554.34    129.52 o 
  12  16  14      478.76      569.10    182.09 o 
  13  16  14     1185.33     1339.03    126.39 o 
  14  16  14     1675.66     1855.05    146.15 o 
  15  16  14      195.40      302.98    150.16 o 
  16  16  14      490.42      696.28    113.22 o 
   1  17  14      501.82      455.41    125.32 o 
   2  17  14       32.88      124.60    101.30 o 
   3  17  14     1078.44     1125.36    162.66 o 
   4  17  14       44.86      125.28    109.03 o 
   5  17  14        3.69      -83.24     85.49 o 
   6  17  14     1229.93     1483.53    139.39 o 
   7  17  14      629.83      417.93     95.66 o 
   8  17  14      170.78       64.95     71.74 o 
   9  17  14      635.02      608.90    107.16 o 
  10  17  14     1377.87     1430.42    147.02 o 
  11  17  14     1880.89     2077.21    174.26 o 
  12  17  14        0.33      166.24     79.39 o 
  13  17  14       52.93      209.17     85.81 o 
  14  17  14      266.01      358.68     79.63 o 
   0  18  14     4537.28     3969.94    405.96 o 
   1  18  14     3151.22     2758.54    242.14 o 
   2  18  14      567.39      366.96    160.78 o 
   3  18  14      800.10      575.68    136.02 o 
   4  18  14       87.14      -90.00     90.00 o 
   5  18  14      525.43      399.85    130.17 o 
   6  18  14     2377.71     1833.25    203.59 o 
   7  18  14     1616.14     1644.10    194.66 o 
   8  18  14     1905.50     2122.84    175.41 o 
   9  18  14     1473.71     1585.12    153.50 o 
  10  18  14      196.42      286.97     92.48 o 
  11  18  14      512.53      633.69    112.31 o 
  12  18  14     1489.77     1451.96    156.38 o 
  13  18  14      308.84      251.22     98.90 o 
   1  19  14       82.58      -35.01    109.49 o 
   2  19  14     3897.40     3736.22    291.87 o 
   3  19  14      159.13      210.43    128.18 o 
   4  19  14      981.85     1003.62    174.71 o 
   5  19  14       17.04      -97.97     97.97 o 
   6  19  14     3216.85     3368.47    277.96 o 
   7  19  14      229.38      -14.66    110.64 o 
   8  19  14       77.03       94.27    105.98 o 
   9  19  14        0.67      -91.22     91.22 o 
  10  19  14      365.92      354.71    107.02 o 
  11  19  14        1.89       26.35     82.78 o 
   0  20  14       38.13      -52.62    166.70 o 
   1  20  14      953.45     1138.54    188.43 o 
   2  20  14      862.38      893.60    198.47 o 
   3  20  14       10.95     -100.61    109.11 o 
   4  20  14     1571.13     1306.57    189.61 o 
   5  20  14        4.39      -84.09    176.23 o 
   6  20  14      215.82       76.73    116.09 o 
   7  20  14       81.43      -86.99    166.13 o 
   8  20  14      653.08      262.34    136.05 o 
   9  20  14        2.18        0.59    131.50 o 
   1  21  14      596.51      425.57    150.84 o 
   2  21  14        9.97      160.63    136.78 o 
   3  21  14      423.30      422.99    152.23 o 
   4  21  14        0.68     -123.92    151.30 o 
   5  21  14      373.64      -78.04    114.69 o 
   6  21  14      135.65     -109.86    109.86 o 
   1   1  15    13180.56    13004.29    200.18 o 
   2   1  15     2735.07     2897.19     78.99 o 
   3   1  15     4803.39     4760.24    102.23 o 
   4   1  15       77.38       76.41     22.66 o 
   5   1  15     5047.80     5066.59    109.66 o 
   6   1  15      204.97      256.72     35.22 o 
   7   1  15     2449.73     2234.64    273.16 o 
   8   1  15     4654.00     4749.78    147.78 o 
   9   1  15       12.76      -46.40     46.40 o 
  10   1  15     2332.78     2187.75    129.42 o 
  11   1  15     3050.05     3007.71    135.80 o 
  12   1  15     6741.12     6038.77    198.91 o 
  13   1  15     1985.62     1688.89    121.66 o 
  14   1  15       17.76        0.34     43.41 o 
  15   1  15      329.97      325.14     66.85 o 
  16   1  15      181.75      129.75     84.34 o 
  17   1  15      545.96      646.79     89.26 o 
  18   1  15        0.27       20.51     61.54 o 
  19   1  15        0.39       72.44     57.54 o 
  20   1  15       98.96      157.95    128.55 o 
  21   1  15      868.02      772.23    137.21 o 
  22   1  15      452.60      524.61     87.60 o 
  23   1  15      123.74      281.66     65.60 o 
   0   2  15     5824.68     5746.83    162.68 o 
   1   2  15      522.73      546.27     41.62 o 
   2   2  15      466.80      456.01     37.66 o 
   3   2  15     2191.72     2019.19     68.87 o 
   4   2  15        1.17       -5.30     22.59 o 
   5   2  15     4638.90     4699.39    109.88 o 
   6   2  15      499.52      483.54     51.71 o 
   7   2  15     5334.00     5326.03    146.46 o 
   8   2  15     5576.18     5495.29    150.03 o 
   9   2  15      175.81      217.08     60.47 o 
  10   2  15      922.57      812.68     88.10 o 
  11   2  15     3022.02     3005.64    139.49 o 
  12   2  15       16.91      -29.49     39.50 o 
  13   2  15     2533.52     2272.52    140.87 o 
  14   2  15      287.95      250.66     61.66 o 
  15   2  15     3143.11     2866.90    162.34 o 
  16   2  15        5.35       81.57     53.25 o 
  17   2  15      484.07      446.87     93.68 o 
  18   2  15      382.40      365.04     74.62 o 
  19   2  15      850.06      902.00     92.19 o 
  20   2  15        0.16       19.34     48.42 o 
  21   2  15      760.65      827.96    120.76 o 
  22   2  15      327.96      359.26     74.61 o 
  23   2  15        1.42       99.53     77.90 o 
   1   3  15    11811.25    11755.53    196.20 o 
   2   3  15       79.66       14.48     37.77 o 
   3   3  15    12999.98    12800.72    209.00 o 
   4   3  15      336.16      328.64     35.26 o 
   5   3  15      193.99      235.78     42.83 o 
   6   3  15     1551.72     1618.04     80.78 o 
   7   3  15      285.10      336.96     49.30 o 
   8   3  15     6491.24     6358.52    170.66 o 
   9   3  15    10669.27     9990.28    224.11 o 
  10   3  15     2831.14     2917.43    116.25 o 
  11   3  15        0.00        8.02     42.80 o 
  12   3  15     1340.16     1241.17    102.88 o 
  13   3  15      222.93      333.71     74.08 o 
  14   3  15       32.22       12.92     44.09 o 
  15   3  15     1669.02     1527.47    119.77 o 
  16   3  15        7.43      -49.99     72.43 o 
  17   3  15     1524.08     1485.00    126.14 o 
  18   3  15        3.68       93.98     52.68 o 
  19   3  15      624.52      613.54    124.24 o 
  20   3  15      113.15       84.91     53.55 o 
  21   3  15       83.02      253.17     65.38 o 
  22   3  15     1006.78     1365.01    158.19 o 
  23   3  15      237.83      426.23    127.41 o 
   0   4  15     6875.07     6258.15    192.63 o 
   1   4  15    11731.54    11933.72    242.29 o 
   2   4  15      672.56      753.48     51.09 o 
   3   4  15     8026.77     7810.42    145.84 o 
   4   4  15        5.35       13.17     35.05 o 
   5   4  15      643.64      551.64     53.21 o 
   6   4  15      607.44      683.24     58.72 o 
   7   4  15     3324.27     3273.33    118.97 o 
   8   4  15      182.05      139.72     45.45 o 
   9   4  15       53.52       13.33     37.10 o 
  10   4  15     1572.85     1613.67     95.92 o 
  11   4  15    11373.60    10825.92    244.11 o 
  12   4  15     2125.22     1888.68    126.66 o 
  13   4  15      630.80      574.48     80.25 o 
  14   4  15      642.02      593.51     81.23 o 
  15   4  15     2282.61     2070.17    124.16 o 
  16   4  15        9.52       45.42     46.78 o 
  17   4  15      171.66      140.55     56.03 o 
  18   4  15      322.62      274.87     64.68 o 
  19   4  15        0.63      -14.90     71.93 o 
  20   4  15       97.64      146.10     60.26 o 
  21   4  15      720.67      839.83    121.91 o 
  22   4  15      636.76      524.78     82.57 o 
   1   5  15      985.94     1052.41     59.15 o 
   2   5  15     1216.15     1315.84     62.66 o 
   3   5  15        3.34       54.82     23.14 o 
   4   5  15       44.35       13.85     39.14 o 
   5   5  15      696.66      829.10     85.40 o 
   6   5  15      605.01      587.27     56.48 o 
   7   5  15        0.11        8.94     56.46 o 
   8   5  15     1931.15     1671.53     96.54 o 
   9   5  15     1420.11     1474.03     93.42 o 
  10   5  15     2873.07     2984.11    122.30 o 
  11   5  15       72.82       60.14     45.30 o 
  12   5  15        3.57      -18.24     37.86 o 
  13   5  15        4.82       48.92     42.76 o 
  14   5  15       17.63      -15.40     41.26 o 
  15   5  15     1730.91     1618.53    114.73 o 
  16   5  15       45.96      101.23     49.79 o 
  17   5  15       21.52       -0.50     45.32 o 
  18   5  15      501.72      512.44     77.09 o 
  19   5  15      712.06      743.25    100.53 o 
  20   5  15      261.93      316.81     79.07 o 
  21   5  15      916.20      858.44     98.45 o 
  22   5  15       60.22      112.11     98.91 o 
   0   6  15    12475.33    12214.68    238.55 o 
   1   6  15     3146.04     3120.38     73.59 o 
   2   6  15        0.66        1.20     21.91 o 
   3   6  15     3462.86     3436.19    104.16 o 
   4   6  15     3409.85     3253.32    106.73 o 
   5   6  15       75.88       49.21     36.63 o 
   6   6  15     1432.54     1296.95     71.79 o 
   7   6  15     2593.98     2745.62    118.83 o 
   8   6  15     3960.51     3891.12    120.95 o 
   9   6  15     1859.82     1802.73     93.41 o 
  10   6  15     3628.06     3417.92    117.80 o 
  11   6  15     4233.91     3983.93    128.13 o 
  12   6  15       27.35       -4.81     37.58 o 
  13   6  15     4638.98     3864.52    131.50 o 
  14   6  15     1570.81     1714.69    116.17 o 
  15   6  15     3449.81     3299.73    169.74 o 
  16   6  15     1144.73     1143.78    101.05 o 
  17   6  15      218.62      248.38     63.53 o 
  18   6  15      105.76       72.41     53.27 o 
  19   6  15      141.39      143.25     59.69 o 
  20   6  15      346.77      366.29     88.34 o 
  21   6  15     1951.32     2169.01    192.15 o 
  22   6  15      366.57      488.17    127.64 o 
   1   7  15      301.62      302.95     30.08 o 
   2   7  15        0.94        0.13     30.91 o 
   3   7  15      634.07      616.38     51.28 o 
   4   7  15      731.24      736.68     66.34 o 
   5   7  15        4.64      -27.10     27.10 o 
   6   7  15       13.64       -9.10     31.92 o 
   7   7  15     1288.16     1178.94     75.44 o 
   8   7  15     3868.54     3992.81    141.70 o 
   9   7  15     5037.27     4915.07    139.85 o 
  10   7  15     4639.01     5030.32    144.75 o 
  11   7  15      582.97      599.77     63.00 o 
  12   7  15       20.40       35.89     39.99 o 
  13   7  15     3101.57     2987.09    123.66 o 
  14   7  15     1322.55     1304.35     91.26 o 
  15   7  15     7456.44     7281.67    215.46 o 
  16   7  15      651.98      654.07     81.34 o 
  17   7  15      171.59      282.73     65.98 o 
  18   7  15     1609.25     1622.71    140.80 o 
  19   7  15     3877.60     4267.66    178.97 o 
  20   7  15      507.75      403.14     90.67 o 
  21   7  15        5.43       23.12     59.32 o 
  22   7  15      294.01      769.98    211.06 o 
   0   8  15     8470.71     8700.30    190.55 o 
   1   8  15     3509.08     3415.12     93.09 o 
   2   8  15     1354.59     1490.09     78.17 o 
   3   8  15      907.69      823.05     59.25 o 
   4   8  15      254.20      274.78     42.86 o 
   5   8  15        4.66      -13.04     45.13 o 
   6   8  15      676.72      585.54     58.87 o 
   7   8  15      489.89      481.12     54.63 o 
   8   8  15     1432.89     1422.23     85.64 o 
   9   8  15     1743.22     1898.46     98.58 o 
  10   8  15     3430.33     3423.46    142.64 o 
  11   8  15      448.77      491.78     61.53 o 
  12   8  15     3017.45     2665.40    123.65 o 
  13   8  15     2850.59     3080.26    130.73 o 
  14   8  15     3554.23     3214.62    137.73 o 
  15   8  15       87.22      121.15     54.52 o 
  16   8  15      100.73       93.19     52.15 o 
  17   8  15      102.17       92.66     58.42 o 
  18   8  15      446.83      434.55     77.37 o 
  19   8  15       52.64      134.70     64.58 o 
  20   8  15      164.91      229.46     83.26 o 
  21   8  15        4.87       76.25     88.48 o 
   1   9  15     8465.09     8205.08    160.35 o 
   2   9  15       68.14      125.58     35.81 o 
   3   9  15     1582.81     1583.94     82.58 o 
   4   9  15      344.65      412.33     51.77 o 
   5   9  15      267.10      192.06     46.13 o 
   6   9  15       57.47       71.03     37.07 o 
   7   9  15     1146.12      873.20     70.03 o 
   8   9  15      323.42      362.39     53.21 o 
   9   9  15      195.10      222.15     47.23 o 
  10   9  15      232.96      348.88     56.70 o 
  11   9  15     7254.12     6805.20    179.11 o 
  12   9  15      300.36      304.16     56.71 o 
  13   9  15       63.28      -27.82     42.76 o 
  14   9  15       10.83       10.93     44.31 o 
  15   9  15     2446.09     2515.95    129.50 o 
  16   9  15      878.30      961.50    131.91 o 
  17   9  15      557.59      475.53     83.45 o 
  18   9  15      413.21      390.62     81.64 o 
  19   9  15       65.18      124.42     65.90 o 
  20   9  15       68.22      107.93     94.95 o 
  21   9  15       36.16       95.22     84.46 o 
   0  10  15     9176.39     8483.17    322.21 o 
   1  10  15     3067.27     3087.20    107.29 o 
   2  10  15       32.62       30.36     34.04 o 
   3  10  15       56.21        1.65     34.28 o 
   4  10  15     7896.38     7623.04    171.28 o 
   5  10  15     2717.75     2599.13    101.82 o 
   6  10  15     4931.64     5042.17    137.98 o 
   7  10  15     4006.27     3720.18    121.34 o 
   8  10  15     1318.27     1421.02     87.94 o 
   9  10  15      580.34      543.94     61.98 o 
  10  10  15     2178.64     2218.42    111.78 o 
  11  10  15        6.42      -17.68     41.03 o 
  12  10  15      786.51      893.10     80.82 o 
  13  10  15      274.16      142.91     52.42 o 
  14  10  15      285.62      331.63     61.17 o 
  15  10  15     1227.22     1385.86    139.37 o 
  16  10  15      102.21      173.56     59.95 o 
  17  10  15       91.61       58.19     61.61 o 
  18  10  15      222.09      186.94     71.71 o 
  19  10  15       35.66       25.50     62.82 o 
  20  10  15       16.44      180.66    101.56 o 
   1  11  15      686.25      619.47     68.46 o 
   2  11  15     1015.31     1008.72     77.33 o 
   3  11  15      212.93      293.65     54.58 o 
   4  11  15     1740.24     1752.26     89.71 o 
   5  11  15      217.82      196.41     44.18 o 
   6  11  15     1156.57     1159.16     77.29 o 
   7  11  15      250.68      324.22     62.17 o 
   8  11  15        0.07       21.94     37.22 o 
   9  11  15      114.77       61.86     61.21 o 
  10  11  15       29.39        1.81     41.61 o 
  11  11  15      513.06      569.03     67.07 o 
  12  11  15      352.80      288.70     58.62 o 
  13  11  15       51.28        5.41     45.92 o 
  14  11  15      420.49      462.26     71.86 o 
  15  11  15       88.42      130.53     60.11 o 
  16  11  15      324.90      204.47     71.30 o 
  17  11  15        4.52       73.37     60.44 o 
  18  11  15       23.17       20.54     58.78 o 
  19  11  15     1508.80     1503.33    138.36 o 
  20  11  15       15.39      443.69    176.38 o 
   0  12  15     3203.40     3588.95    305.13 o 
   1  12  15     1828.32     1505.58    157.33 o 
   2  12  15       50.46       15.45     51.42 o 
   3  12  15    20928.04    21413.53    429.21 o 
   4  12  15     4810.75     4914.92    152.93 o 
   5  12  15      392.61      355.96     61.83 o 
   6  12  15     1288.99     1310.92    122.30 o 
   7  12  15     8457.37     8162.54    191.51 o 
   8  12  15      610.53      590.24     65.58 o 
   9  12  15        8.74      -37.41     40.32 o 
  10  12  15      406.69      402.84     69.38 o 
  11  12  15     1530.61     1785.84    105.25 o 
  12  12  15     1430.61     1326.45     95.78 o 
  13  12  15     5137.83     5084.84    175.06 o 
  14  12  15      207.83      289.57     64.29 o 
  15  12  15      333.94      340.66     70.16 o 
  16  12  15       90.91       78.51     55.36 o 
  17  12  15       56.88        6.25     91.32 o 
  18  12  15      194.40      314.53    123.78 o 
  19  12  15      253.93      301.45    143.03 o 
   1  13  15      453.23      380.66    136.46 o 
   2  13  15       50.15       63.10     78.12 o 
   3  13  15      388.50      280.56     68.67 o 
   4  13  15      176.97      265.14     55.97 o 
   5  13  15       12.62       -3.45     45.46 o 
   6  13  15      514.74      714.03     74.93 o 
   7  13  15     2515.96     2655.63    131.31 o 
   8  13  15      426.49      510.51     72.15 o 
   9  13  15      284.40      475.65     69.26 o 
  10  13  15       22.10       32.39     49.49 o 
  11  13  15      670.13      633.26     86.05 o 
  12  13  15        1.04      -14.09     53.14 o 
  13  13  15     1663.26     1734.83    135.84 o 
  14  13  15      104.06       91.56     61.47 o 
  15  13  15      123.42       58.64     66.42 o 
  16  13  15       57.79      120.05    108.55 o 
  17  13  15     1253.06     1337.38    129.18 o 
  18  13  15      877.01      924.97    216.99 o 
   0  14  15      313.84      223.59    128.59 o 
   1  14  15     1980.10     1534.69    167.24 o 
   2  14  15      709.27      476.71    113.06 o 
   3  14  15      369.58      352.87    111.75 o 
   4  14  15     1070.42     1028.72    112.01 o 
   5  14  15        6.54       -8.33     54.44 o 
   6  14  15      889.04      870.14     85.51 o 
   7  14  15     1840.15     1845.53    150.12 o 
   8  14  15      770.56      834.69     83.51 o 
   9  14  15       32.22       93.68     53.09 o 
  10  14  15      788.33      584.06    110.37 o 
  11  14  15     1491.74     1652.81    231.73 o 
  12  14  15      102.46       57.47    105.88 o 
  13  14  15      334.23      402.02     80.15 o 
  14  14  15      148.38      176.28     73.69 o 
  15  14  15     4082.04     4515.62    210.13 o 
  16  14  15      789.88      830.74    151.08 o 
  17  14  15      378.63      386.99    105.13 o 
   1  15  15     4786.86     4413.99    252.23 o 
   2  15  15      298.37      212.31    190.24 o 
   3  15  15     3683.63     3164.21    236.60 o 
   4  15  15       72.55       17.13    105.10 o 
   5  15  15      539.68      479.76     98.13 o 
   6  15  15      619.70      696.37     97.49 o 
   7  15  15      388.43      387.26     99.18 o 
   8  15  15        0.25       67.36     53.40 o 
   9  15  15      483.26      377.91     74.74 o 
  10  15  15       16.03       46.44     88.77 o 
  11  15  15      499.18      687.13    110.60 o 
  12  15  15      224.64      204.08     71.84 o 
  13  15  15      388.04      405.54     82.18 o 
  14  15  15     3063.96     3287.32    363.18 o 
  15  15  15       98.41      197.84     97.17 o 
  16  15  15       99.83      323.03    148.14 o 
   0  16  15      459.82      347.28    161.69 o 
   1  16  15        2.64      -74.32     74.32 o 
   2  16  15     2393.44     2031.23    216.97 o 
   3  16  15     4104.06     4013.42    246.61 o 
   4  16  15      199.84       66.53    104.01 o 
   5  16  15      763.16      511.75    148.67 o 
   6  16  15     1168.07     1217.76    126.18 o 
   7  16  15      780.44      729.99    116.40 o 
   8  16  15        0.16       31.33     65.77 o 
   9  16  15      975.99      959.90    119.47 o 
  10  16  15      190.26      312.33    134.81 o 
  11  16  15     1051.28     1044.99    135.06 o 
  12  16  15        0.54      123.41     65.70 o 
  13  16  15        9.14       72.41     77.60 o 
  14  16  15      280.43      396.66    179.53 o 
  15  16  15       29.44       46.21    119.29 o 
   1  17  15     1663.91     1538.00    191.55 o 
   2  17  15      567.28      466.73    132.98 o 
   3  17  15      652.26      587.84    138.61 o 
   4  17  15        7.32       50.42    103.88 o 
   5  17  15       42.72      -60.31    188.81 o 
   6  17  15     4216.45     3944.42    267.56 o 
   7  17  15     1291.26     1196.08    128.03 o 
   8  17  15        0.97      -78.00     94.06 o 
   9  17  15      116.52       36.51     73.03 o 
  10  17  15      231.51      230.07     87.65 o 
  11  17  15      577.39      643.37    115.88 o 
  12  17  15       65.40      202.30     92.29 o 
  13  17  15     1001.91     1069.59    140.94 o 
  14  17  15      317.09      654.87    201.32 o 
   0  18  15        0.97        8.05    140.44 o 
   1  18  15     1997.91     1551.01    190.06 o 
   2  18  15      355.97      299.22    120.44 o 
   3  18  15     3383.65     3158.81    264.31 o 
   4  18  15      103.38      215.04    120.19 o 
   5  18  15      142.72      180.21    218.84 o 
   6  18  15      528.69      401.67    130.37 o 
   7  18  15      819.90      774.43    152.98 o 
   8  18  15      177.39      189.97     80.63 o 
   9  18  15       48.87      122.55     94.84 o 
  10  18  15       17.01        3.42     75.72 o 
  11  18  15      233.57      200.23     93.44 o 
  12  18  15       44.75      -92.24    141.72 o 
   1  19  15      312.11       64.28    119.47 o 
   2  19  15       52.41        8.29    107.19 o 
   3  19  15      686.23      393.87    259.33 o 
   4  19  15      123.01       35.56    114.13 o 
   5  19  15        0.28      112.08    114.05 o 
   6  19  15      808.36      803.94    159.20 o 
   7  19  15      248.59      220.98    147.05 o 
   8  19  15      125.68      -74.89    100.00 o 
   9  19  15     1049.66      842.92    145.93 o 
  10  19  15        8.93       33.79    157.90 o 
   0  20  15      458.09      686.82    237.13 o 
   1  20  15      640.56      752.44    160.33 o 
   2  20  15       84.93      -35.27    103.19 o 
   3  20  15     4124.45     3839.07    299.74 o 
   4  20  15      596.34      428.05    152.56 o 
   5  20  15      748.88      564.38    166.62 o 
   6  20  15      207.88      138.04    204.21 o 
   7  20  15     2009.68     1724.09    215.32 o 
   8  20  15      212.60       88.96    160.08 o 
   1  21  15     1823.78     1800.72    222.71 o 
   2  21  15        0.14     -116.15    116.15 o 
   3  21  15      275.36      122.45    127.88 o 
   4  21  15       54.60      -61.97    151.53 o 
   0   0  16    13326.55    13689.08    423.89 o 
   1   0  16    12336.48    12404.56    278.39 o 
   2   0  16     6465.12     6282.02    213.39 o 
   3   0  16    73237.81    71911.79   1280.06 o 
   4   0  16      919.70      892.50     71.93 o 
   5   0  16    20428.46    19022.96    676.41 o 
   6   0  16      573.53      485.28    177.43 o 
   7   0  16    15632.41    14779.95    635.57 o 
   8   0  16     8240.97     7810.11    491.68 o 
   9   0  16    10773.98    10631.26    391.20 o 
  10   0  16     1787.89     1704.36    421.86 o 
  11   0  16      641.19      496.54    103.73 o 
  12   0  16      626.53      634.47    126.79 o 
  13   0  16     5986.54     4927.85    262.60 o 
  14   0  16      194.30      187.64    100.91 o 
  15   0  16      106.86       28.29     74.61 o 
  16   0  16     3181.63     4615.75   1490.39 o 
  17   0  16      337.17      413.52    110.27 o 
  18   0  16     2012.23     2330.68    228.12 o 
  19   0  16       77.94      175.37    134.38 o 
  20   0  16      435.24      651.13    141.75 o 
  21   0  16      197.94      369.73    118.99 o 
  22   0  16      306.27      449.96    190.67 o 
   1   1  16      190.66      243.08     33.47 o 
   2   1  16     1520.20     1389.32     61.93 o 
   3   1  16        5.66       12.38     34.46 o 
   4   1  16     6199.87     5887.73    124.28 o 
   5   1  16       40.24       34.00     21.35 o 
   6   1  16     1676.72     1764.09     95.12 o 
   7   1  16      200.15      146.32     43.06 o 
   8   1  16    14828.50    14253.23    334.96 o 
   9   1  16     2328.83     2354.44    130.60 o 
  10   1  16     3237.26     3127.07    199.07 o 
  11   1  16      108.59       70.27     83.73 o 
  12   1  16       23.52       14.67     48.14 o 
  13   1  16     2697.47     2506.96    222.29 o 
  14   1  16      690.87      541.16     82.37 o 
  15   1  16      175.38      240.90     65.92 o 
  16   1  16       56.98      201.09    103.81 o 
  17   1  16      113.98      136.04     88.44 o 
  18   1  16       23.45       59.25     59.20 o 
  19   1  16      533.81      637.17    102.06 o 
  20   1  16       96.53      129.04     91.99 o 
  21   1  16      333.75      339.24    107.43 o 
  22   1  16      632.03      802.20    181.47 o 
   0   2  16    24026.46    23381.21    455.81 o 
   1   2  16    11791.40    11501.14    186.57 o 
   2   2  16     8153.85     8100.14    152.64 o 
   3   2  16     1715.25     1712.35     67.69 o 
   4   2  16      224.32      293.74     34.32 o 
   5   2  16    10429.79    10180.00    199.98 o 
   6   2  16     2123.61     2094.36    106.13 o 
   7   2  16    11876.87    11433.27    243.72 o 
   8   2  16       18.79        6.23     42.09 o 
   9   2  16     6679.78     6435.41    218.90 o 
  10   2  16     1374.59     1442.84    111.33 o 
  11   2  16      333.34      462.96     73.34 o 
  12   2  16       46.59       85.97     50.26 o 
  13   2  16      134.81       45.20     49.02 o 
  14   2  16      479.06      511.52     78.12 o 
  15   2  16      438.19      384.94    104.53 o 
  16   2  16     1141.87     1071.43    109.46 o 
  17   2  16     2287.55     2382.17    157.30 o 
  18   2  16        0.32       33.86     56.94 o 
  19   2  16     1002.13      950.93    111.17 o 
  20   2  16        1.93      -26.96     58.94 o 
  21   2  16      474.42      730.64     91.96 o 
  22   2  16       10.94      137.99    113.21 o 
   1   3  16      587.41      627.57     47.57 o 
   2   3  16       36.58        7.33     23.08 o 
   3   3  16      700.19      734.21     49.69 o 
   4   3  16     1148.01     1153.19     57.73 o 
   5   3  16      447.31      388.96     48.49 o 
   6   3  16      657.88      782.49     63.24 o 
   7   3  16       25.19       -1.29     38.39 o 
   8   3  16       47.19       12.63     39.22 o 
   9   3  16       18.02      -13.54     36.40 o 
  10   3  16     3943.49     3815.26    213.82 o 
  11   3  16      561.97      477.00     74.65 o 
  12   3  16      510.47      405.32     89.35 o 
  13   3  16     1125.31     1088.22    128.25 o 
  14   3  16     1653.02     1793.45    170.61 o 
  15   3  16     1958.29     1800.84    133.63 o 
  16   3  16       14.10       55.24     52.60 o 
  17   3  16      458.87      534.58     88.10 o 
  18   3  16       35.54       41.91     51.47 o 
  19   3  16       53.82       60.81     52.84 o 
  20   3  16      704.94      815.56    125.94 o 
  21   3  16        0.55      105.62    128.13 o 
  22   3  16      123.29      214.59     66.15 o 
   0   4  16     4427.75     4610.92    161.55 o 
   1   4  16      166.99      141.84     30.42 o 
   2   4  16       22.11       31.98     23.48 o 
   3   4  16     3112.20     3096.21     87.66 o 
   4   4  16      251.23      254.87     43.47 o 
   5   4  16    10728.89    10829.42    214.29 o 
   6   4  16      107.73       96.49     38.92 o 
   7   4  16      515.52      542.45     61.63 o 
   8   4  16     1365.18     1336.77     90.00 o 
   9   4  16     1935.61     1807.67    101.94 o 
  10   4  16      325.43      279.61     63.60 o 
  11   4  16       23.61      -11.01     42.79 o 
  12   4  16     1801.98     1584.53    118.94 o 
  13   4  16      550.06      543.28     80.29 o 
  14   4  16      112.32       84.04     53.20 o 
  15   4  16       12.55       20.54     50.61 o 
  16   4  16      669.21      752.03     83.45 o 
  17   4  16     1363.39     1305.93    106.43 o 
  18   4  16      598.78      473.21     90.01 o 
  19   4  16      307.29      418.80     76.69 o 
  20   4  16       50.34      138.34     59.79 o 
  21   4  16      498.23      447.02     79.79 o 
  22   4  16      472.58      656.75    155.24 o 
   1   5  16     1873.78     1766.98     74.29 o 
   2   5  16     2370.17     2396.55     78.54 o 
   3   5  16      221.17      238.46     40.47 o 
   4   5  16      254.85      237.84     45.11 o 
   5   5  16       27.67       -6.66     31.32 o 
   6   5  16     3840.59     3724.13    117.15 o 
   7   5  16      125.90       40.14     40.70 o 
   8   5  16     6844.83     6541.79    177.29 o 
   9   5  16      414.46      435.17     62.53 o 
  10   5  16     4417.15     4413.17    145.62 o 
  11   5  16        1.08       22.14     41.12 o 
  12   5  16      137.60      167.04     57.00 o 
  13   5  16      829.11      745.95     79.54 o 
  14   5  16       86.06      102.71     50.07 o 
  15   5  16      390.62      386.58     68.85 o 
  16   5  16       10.97        0.23     48.18 o 
  17   5  16      115.93       77.85     69.61 o 
  18   5  16        9.17      105.81     52.31 o 
  19   5  16      292.36      259.89     68.58 o 
  20   5  16       13.86       66.75     58.53 o 
  21   5  16     1281.66     1385.20    120.99 o 
  22   5  16       13.97      253.51    124.72 o 
   0   6  16      149.11      185.49     39.24 o 
   1   6  16     1990.35     2077.12     63.33 o 
   2   6  16      614.27      754.92     62.57 o 
   3   6  16       61.58       32.49     51.14 o 
   4   6  16       29.80      125.48    104.92 o 
   5   6  16       69.57       69.32     38.22 o 
   6   6  16        3.76        8.59     43.57 o 
   7   6  16      178.47       54.34     41.16 o 
   8   6  16      455.69      422.28     54.15 o 
   9   6  16        3.34        5.00     34.63 o 
  10   6  16     2013.78     2054.58    102.41 o 
  11   6  16     6833.10     6573.20    212.72 o 
  12   6  16        8.45       -4.70     39.28 o 
  13   6  16      878.22      805.10     84.68 o 
  14   6  16      345.65      321.09     67.34 o 
  15   6  16      743.93      872.73     91.18 o 
  16   6  16      673.51      550.43     76.35 o 
  17   6  16      102.55       36.31     53.71 o 
  18   6  16      175.54      203.12     68.69 o 
  19   6  16       51.20      116.60     62.75 o 
  20   6  16      462.51      471.93     92.70 o 
  21   6  16      171.01      255.35     98.87 o 
   1   7  16       20.43       17.83     27.03 o 
   2   7  16       58.11       22.12     30.88 o 
   3   7  16      320.92      281.94     41.71 o 
   4   7  16      417.62      344.99     47.53 o 
   5   7  16      269.09      279.71     43.46 o 
   6   7  16     1236.72     1286.76     79.51 o 
   7   7  16      214.77      159.19     41.42 o 
   8   7  16     4707.29     4535.68    133.56 o 
   9   7  16     2402.88     2147.65    105.56 o 
  10   7  16      168.17      168.63     46.95 o 
  11   7  16      571.79      568.34     73.42 o 
  12   7  16      875.35      922.28     76.57 o 
  13   7  16      295.39      235.22     53.80 o 
  14   7  16     1302.69     1407.84    109.75 o 
  15   7  16     1445.00     1465.33    111.68 o 
  16   7  16     1185.71     1061.48     98.87 o 
  17   7  16      304.57      333.90     71.72 o 
  18   7  16      311.49      265.18     68.52 o 
  19   7  16      112.56      128.84     65.17 o 
  20   7  16       82.62      164.69     76.24 o 
  21   7  16      251.97      213.38     91.65 o 
   0   8  16     2384.77     2330.86     94.37 o 
   1   8  16      468.00      502.21     51.70 o 
   2   8  16     7864.49     7687.73    157.75 o 
   3   8  16     6763.22     6023.16    136.75 o 
   4   8  16     1553.35     1394.41     79.42 o 
   5   8  16        0.50        4.08     32.98 o 
   6   8  16      935.06      841.83     67.06 o 
   7   8  16    10442.16    10163.62    213.61 o 
   8   8  16     6336.12     6400.78    163.57 o 
   9   8  16     2061.65     2016.08    103.92 o 
  10   8  16     1306.40     1165.44     86.83 o 
  11   8  16     3323.40     3416.40    125.07 o 
  12   8  16     2603.05     2602.00    124.27 o 
  13   8  16      453.35      454.21     65.88 o 
  14   8  16       76.89       66.37     48.69 o 
  15   8  16      292.60      207.57     61.55 o 
  16   8  16       36.45       80.93     55.67 o 
  17   8  16       21.30       46.72     55.29 o 
  18   8  16      617.12      495.54     87.22 o 
  19   8  16      429.91      626.95     95.43 o 
  20   8  16      124.85       59.32     64.96 o 
  21   8  16       12.36      112.39    156.64 o 
   1   9  16     3659.87     3442.41    101.03 o 
   2   9  16      718.81      803.41     68.96 o 
   3   9  16     3813.35     3624.64    112.83 o 
   4   9  16      379.80      335.88     49.09 o 
   5   9  16      245.26      311.14     48.46 o 
   6   9  16      400.49      455.81     55.25 o 
   7   9  16      249.11      134.76     43.62 o 
   8   9  16      127.71       82.18     42.09 o 
   9   9  16        2.77       42.17     40.83 o 
  10   9  16      119.58       95.79     49.90 o 
  11   9  16     2555.07     2600.13    123.33 o 
  12   9  16       48.29       97.41     47.81 o 
  13   9  16      125.92      135.01     49.83 o 
  14   9  16     1151.83     1085.94     90.79 o 
  15   9  16      649.90      666.03     86.46 o 
  16   9  16       52.89       52.25     53.12 o 
  17   9  16     1113.27      949.25    100.18 o 
  18   9  16        0.24       99.92     68.93 o 
  19   9  16       69.07       79.16     63.89 o 
  20   9  16      141.93      254.69     77.77 o 
   0  10  16      580.44      668.22    110.62 o 
   1  10  16      354.89      356.58     54.98 o 
   2  10  16      128.55       73.59     37.41 o 
   3  10  16       21.87       38.39     37.54 o 
   4  10  16     1603.93     1465.91    109.49 o 
   5  10  16     1202.11     1126.34     80.71 o 
   6  10  16      142.10       91.93     41.69 o 
   7  10  16      627.20      506.41     59.97 o 
   8  10  16      370.95      428.35     58.89 o 
   9  10  16      230.06      446.36     68.49 o 
  10  10  16      692.71      589.28     67.74 o 
  11  10  16      810.48      884.70     79.61 o 
  12  10  16     4644.99     4483.12    149.49 o 
  13  10  16        0.51       10.06     40.97 o 
  14  10  16      120.07       18.79     46.58 o 
  15  10  16     1093.84     1247.65     98.86 o 
  16  10  16     1591.54     1671.75    136.57 o 
  17  10  16        5.07        5.55     55.17 o 
  18  10  16      129.49      179.26     67.48 o 
  19  10  16     1520.29     1361.80    133.62 o 
  20  10  16        0.95       79.26     88.46 o 
   1  11  16      244.89      430.78     83.47 o 
   2  11  16      282.55      330.71     56.22 o 
   3  11  16       60.48       99.86     40.05 o 
   4  11  16       17.12      -15.79     34.65 o 
   5  11  16      379.34      321.13     52.64 o 
   6  11  16     1227.67     1306.40     83.79 o 
   7  11  16       85.99       32.90     40.10 o 
   8  11  16        0.28      -12.47     36.85 o 
   9  11  16        1.52       31.63     43.46 o 
  10  11  16      186.37      122.27     57.97 o 
  11  11  16      223.71      178.95     60.90 o 
  12  11  16        0.03       -4.47     42.42 o 
  13  11  16      207.42      166.43     62.69 o 
  14  11  16        0.83       -5.05     55.15 o 
  15  11  16      159.86      188.49     59.75 o 
  16  11  16        0.11       38.21     74.99 o 
  17  11  16        2.12       35.20     59.14 o 
  18  11  16      341.74      480.89     90.18 o 
  19  11  16      345.00      369.66     87.77 o 
   0  12  16       60.44      -27.33    114.83 o 
   1  12  16      754.84      789.62    130.74 o 
   2  12  16     5293.48     4951.41    496.30 o 
   3  12  16     2220.34     2316.45    133.30 o 
   4  12  16      583.82      491.57     73.42 o 
   5  12  16       15.91       16.45     44.58 o 
   6  12  16     1245.32     1335.12     92.60 o 
   7  12  16       80.36       78.89     44.27 o 
   8  12  16     1410.98     1275.98     88.13 o 
   9  12  16     1139.72     1421.37     95.42 o 
  10  12  16        0.43       10.57     40.43 o 
  11  12  16      366.12      267.12     56.72 o 
  12  12  16      146.97       48.79     47.03 o 
  13  12  16       85.99      101.81     55.92 o 
  14  12  16      671.79      607.69    111.12 o 
  15  12  16       17.49       47.32     55.71 o 
  16  12  16     1154.48     1194.73    129.36 o 
  17  12  16     1758.01     1665.52    150.74 o 
  18  12  16      140.33      224.71     80.14 o 
   1  13  16     1337.09     1316.99    152.05 o 
   2  13  16        9.93      -71.61     71.61 o 
   3  13  16     1049.50      914.03    137.09 o 
   4  13  16      473.11      448.96     73.00 o 
   5  13  16      357.90      475.22     68.89 o 
   6  13  16     1961.26     2168.38    122.32 o 
   7  13  16      159.86      105.51     74.84 o 
   8  13  16     1725.47     1568.34    108.83 o 
   9  13  16      287.35      385.98     74.27 o 
  10  13  16     1204.41     1164.82    100.73 o 
  11  13  16     1462.31     1425.68    118.81 o 
  12  13  16      129.00       51.62     51.02 o 
  13  13  16      433.13      372.93     70.46 o 
  14  13  16       78.78       24.15     56.46 o 
  15  13  16       31.35       -5.22     51.92 o 
  16  13  16        4.84       64.75     79.98 o 
  17  13  16       50.89      123.13    101.26 o 
   0  14  16        5.68      112.86    134.31 o 
   1  14  16      103.93       58.64     88.47 o 
   2  14  16      387.54      271.01    133.82 o 
   3  14  16     8019.31     7527.34    331.01 o 
   4  14  16       91.36      -37.50     99.12 o 
   5  14  16     4977.40     4909.15    203.84 o 
   6  14  16     1426.07     1451.69    114.73 o 
   7  14  16     3443.93     3977.55    148.83 o 
   8  14  16       28.82       78.42     52.59 o 
   9  14  16     1015.23     1171.93     99.63 o 
  10  14  16     1491.95     1524.51    166.57 o 
  11  14  16       84.93      109.80     62.85 o 
  12  14  16      208.94      196.24     67.04 o 
  13  14  16     1296.54     1258.05    123.47 o 
  14  14  16       45.76      124.15     71.87 o 
  15  14  16      426.09      654.88    102.86 o 
  16  14  16      671.50      747.04    193.88 o 
  17  14  16      736.06     1434.47    270.00 o 
   1  15  16       73.27        1.98     84.95 o 
   2  15  16       49.51      -47.65    148.84 o 
   3  15  16       10.91       61.83     82.73 o 
   4  15  16      195.85      195.86    100.74 o 
   5  15  16     1832.98     1722.03    183.93 o 
   6  15  16      216.65      314.04     80.92 o 
   7  15  16       20.07      143.32     62.33 o 
   8  15  16       62.74       26.21     70.50 o 
   9  15  16     1447.86     1649.97    143.49 o 
  10  15  16       16.93       88.40     60.03 o 
  11  15  16       15.42       55.57     90.71 o 
  12  15  16     2008.39     1900.08    144.23 o 
  13  15  16      385.87      445.80     87.82 o 
  14  15  16      338.03      520.54    109.35 o 
  15  15  16       23.17      122.39    114.24 o 
   0  16  16     1396.22     1033.38    225.70 o 
   1  16  16     4847.95     4849.30    273.81 o 
   2  16  16     6200.33     6603.44    317.50 o 
   3  16  16      788.06      478.56    130.14 o 
   4  16  16      441.65      399.20    119.81 o 
   5  16  16        4.18      -62.51     86.55 o 
   6  16  16      224.41      294.72    116.34 o 
   7  16  16     5017.71     5276.16    228.32 o 
   8  16  16       45.10       20.70     85.37 o 
   9  16  16     2310.97     2469.90    201.92 o 
  10  16  16      138.73      174.77     78.53 o 
  11  16  16     1783.34     1912.69    204.41 o 
  12  16  16     2004.95     2212.97    243.17 o 
  13  16  16       48.14      192.71     78.13 o 
  14  16  16      473.94      567.02    165.32 o 
   1  17  16      278.76      287.18    112.22 o 
   2  17  16      828.46      730.30    144.99 o 
   3  17  16       69.41      -25.58    141.90 o 
   4  17  16       58.76      -30.68     92.57 o 
   5  17  16       35.74      -73.84     92.75 o 
   6  17  16      317.43      225.71    119.67 o 
   7  17  16      606.44      584.83    145.99 o 
   8  17  16      196.12      183.95     86.00 o 
   9  17  16     2710.10     2285.91    177.20 o 
  10  17  16       26.22       99.40    149.41 o 
  11  17  16      127.94      278.42     90.04 o 
  12  17  16      574.38      657.40    116.54 o 
  13  17  16        4.60      144.93    103.99 o 
   0  18  16       73.92       51.51    143.18 o 
   1  18  16      654.58      554.29    160.70 o 
   2  18  16        3.63      -96.86     96.86 o 
   3  18  16      733.71      490.74    144.18 o 
   4  18  16     1515.11     1460.85    367.89 o 
   5  18  16      773.46      503.12    143.50 o 
   6  18  16      149.90       25.56    169.22 o 
   7  18  16      190.37       85.32    104.20 o 
   8  18  16       55.15       40.79    136.60 o 
   9  18  16      345.86      341.01    205.64 o 
  10  18  16     2203.96     2751.31    281.21 o 
  11  18  16      286.98      420.06    114.78 o 
   1  19  16     1207.39      990.19    173.22 o 
   2  19  16      390.17      370.72    136.60 o 
   3  19  16       89.58       41.33    110.74 o 
   4  19  16      136.01       98.18    124.10 o 
   5  19  16       58.92      -32.99    105.64 o 
   6  19  16     1396.27     1593.71    209.21 o 
   7  19  16      286.84      183.28    118.85 o 
   8  19  16       53.52      -39.16    107.18 o 
   9  19  16      676.68      321.64    250.08 o 
   0  20  16     1206.77      981.72    253.40 o 
   1  20  16     2631.90     2433.89    245.37 o 
   2  20  16      893.78      569.12    275.07 o 
   3  20  16      130.07      -86.43    105.60 o 
   4  20  16       20.43     -121.18    121.18 o 
   5  20  16     3117.66     3260.55    282.83 o 
   6  20  16        6.41       20.72    119.61 o 
   1   1  17       58.07       55.07     34.72 o 
   2   1  17      966.73      977.06     55.70 o 
   3   1  17     1353.23     1386.77     69.32 o 
   4   1  17      899.12     1052.01     56.88 o 
   5   1  17       73.47       60.49     32.99 o 
   6   1  17     9141.80     8844.40    281.58 o 
   7   1  17     1307.87     1421.41    144.64 o 
   8   1  17     1831.16     1873.36    121.96 o 
   9   1  17     5580.54     5393.14    187.48 o 
  10   1  17     5371.56     5370.25    188.37 o 
  11   1  17      775.08      923.68     96.93 o 
  12   1  17        9.66        2.26     48.85 o 
  13   1  17     1154.04     1003.62    100.98 o 
  14   1  17       95.68      187.75     83.31 o 
  15   1  17     4798.61     4134.11    178.75 o 
  16   1  17     1402.04     1355.80    188.27 o 
  17   1  17     1058.89     1041.51    111.44 o 
  18   1  17      179.34      156.86     72.22 o 
  19   1  17        0.35      112.12     61.74 o 
  20   1  17      389.85      571.77     94.83 o 
  21   1  17        3.73      136.84     64.53 o 
  22   1  17      364.80      452.34    116.44 o 
   0   2  17      208.28      345.21     56.26 o 
   1   2  17     4436.77     4367.03    116.27 o 
   2   2  17      111.93      132.34     31.28 o 
   3   2  17      173.37      166.83     31.49 o 
   4   2  17     1557.87     1580.42     68.32 o 
   5   2  17     2181.05     2051.56    123.35 o 
   6   2  17        2.91      -33.47     34.94 o 
   7   2  17     4666.41     4581.29    141.23 o 
   8   2  17     1167.47     1135.38    139.81 o 
   9   2  17       76.89       40.94     47.49 o 
  10   2  17      623.87      532.60     77.41 o 
  11   2  17      227.30      242.99     61.58 o 
  12   2  17     6415.21     6124.97    209.88 o 
  13   2  17     1165.29     1215.49    109.70 o 
  14   2  17      903.21      931.88    102.60 o 
  15   2  17      277.58      225.29     67.55 o 
  16   2  17     2580.70     2577.60    172.28 o 
  17   2  17      745.44      765.59    119.88 o 
  18   2  17        0.23       72.70     60.16 o 
  19   2  17        0.09      173.07     67.54 o 
  20   2  17     1141.96     1279.19    158.25 o 
  21   2  17      205.70      351.59     83.10 o 
  22   2  17      573.19      708.54    113.85 o 
   1   3  17      393.11      368.00     41.47 o 
   2   3  17      334.19      347.32     39.07 o 
   3   3  17      691.82      674.27     49.42 o 
   4   3  17      945.09      845.78     62.25 o 
   5   3  17     2992.34     3069.25    110.42 o 
   6   3  17     1235.27     1297.92     79.42 o 
   7   3  17       97.79       71.36     40.92 o 
   8   3  17      513.06      554.53     70.56 o 
   9   3  17      254.68      177.12     56.64 o 
  10   3  17       97.22       95.38     53.78 o 
  11   3  17        2.76       54.87     54.28 o 
  12   3  17       54.16      100.75     54.11 o 
  13   3  17      513.32      640.87     86.14 o 
  14   3  17       38.03      118.54     54.08 o 
  15   3  17      115.70       39.26     51.79 o 
  16   3  17       29.89       59.21     54.93 o 
  17   3  17      747.64      823.73    101.12 o 
  18   3  17       40.07       68.99     51.71 o 
  19   3  17       67.05      104.37     54.72 o 
  20   3  17      836.46      897.47    173.60 o 
  21   3  17       13.85       -3.49     55.00 o 
  22   3  17       11.67      168.94     63.41 o 
   0   4  17     8370.22     8002.68    233.07 o 
   1   4  17       15.07       23.34     26.70 o 
   2   4  17    17821.70    17726.22    276.60 o 
   3   4  17       37.20      108.34     55.69 o 
   4   4  17        6.65      -33.42     41.25 o 
   5   4  17     5896.65     5512.63    144.93 o 
   6   4  17     6994.77     6710.33    161.40 o 
   7   4  17     1343.13     1309.85     91.72 o 
   8   4  17     1420.46     1533.89     95.27 o 
   9   4  17     5960.35     6061.11    228.35 o 
  10   4  17     3346.07     3345.89    181.50 o 
  11   4  17      181.44      247.02     97.28 o 
  12   4  17     1640.47     1607.84    123.52 o 
  13   4  17       79.81        4.58     52.87 o 
  14   4  17     1233.29     1127.18    108.75 o 
  15   4  17      301.33      281.12     73.42 o 
  16   4  17     1810.87     1846.85    183.88 o 
  17   4  17      476.37      457.35     74.83 o 
  18   4  17       35.02      138.64     57.54 o 
  19   4  17     1938.91     2239.32    144.14 o 
  20   4  17     1343.58     1389.63    119.01 o 
  21   4  17      111.45      206.68     93.36 o 
   1   5  17      532.89      427.88     44.36 o 
   2   5  17      541.23      547.05     56.33 o 
   3   5  17     2238.03     2321.59     91.11 o 
   4   5  17     1801.04     1759.20     89.96 o 
   5   5  17      316.54      308.26     50.90 o 
   6   5  17      332.71      304.41     50.17 o 
   7   5  17       73.93        5.55     55.74 o 
   8   5  17     2276.24     2000.82    110.06 o 
   9   5  17     1621.92     1466.81     97.95 o 
  10   5  17        1.20        4.09     43.07 o 
  11   5  17      331.92      294.14     69.17 o 
  12   5  17      929.18     1050.46    103.92 o 
  13   5  17     4824.39     4652.16    166.20 o 
  14   5  17      165.08      166.94     55.05 o 
  15   5  17     1742.20     1795.93    123.87 o 
  16   5  17     1377.20     1321.03    110.41 o 
  17   5  17        0.18       83.31     75.57 o 
  18   5  17       22.87       77.57     55.53 o 
  19   5  17      738.86      570.57     85.91 o 
  20   5  17        5.51       71.48     71.48 o 
  21   5  17      195.10      175.32    108.46 o 
   0   6  17     1670.82     1679.97     82.08 o 
   1   6  17        3.32      -12.73     27.76 o 
   2   6  17      328.68      309.55     48.91 o 
   3   6  17       13.53       26.76     33.64 o 
   4   6  17       54.15       93.76     41.94 o 
   5   6  17     5091.89     5026.98    139.18 o 
   6   6  17     1883.40     1659.09     89.61 o 
   7   6  17     2747.91     2855.32    122.94 o 
   8   6  17      416.55      364.34     58.05 o 
   9   6  17       21.77       10.91     37.35 o 
  10   6  17       12.43      -11.81     36.56 o 
  11   6  17      472.18      389.77     59.00 o 
  12   6  17     3950.14     3946.78    152.56 o 
  13   6  17      120.79       79.24     50.65 o 
  14   6  17      616.37      622.38    105.40 o 
  15   6  17     2743.94     2743.44    151.97 o 
  16   6  17     1809.58     1814.31    128.19 o 
  17   6  17     4704.36     4678.42    183.28 o 
  18   6  17       71.11      117.45     59.58 o 
  19   6  17      359.57      355.23     75.21 o 
  20   6  17     2747.03     2859.14    169.39 o 
  21   6  17      140.54      269.31     78.64 o 
   1   7  17      380.54      431.64     45.32 o 
   2   7  17      391.89      413.19     45.38 o 
   3   7  17      391.21      284.92     43.80 o 
   4   7  17        1.34       -8.41     31.70 o 
   5   7  17     9464.79     9454.84    185.20 o 
   6   7  17      712.00      705.42     63.99 o 
   7   7  17      104.20       56.95     39.51 o 
   8   7  17      281.36      232.61     48.28 o 
   9   7  17       21.56       -0.04     35.64 o 
  10   7  17     3443.66     3217.45    122.38 o 
  11   7  17      856.35      824.91     75.44 o 
  12   7  17        2.28       43.61     39.38 o 
  13   7  17      107.04       40.84     94.98 o 
  14   7  17     3090.24     3221.76    156.37 o 
  15   7  17      359.59      333.43     88.36 o 
  16   7  17        0.69       -1.46     60.99 o 
  17   7  17     3510.16     3226.92    170.99 o 
  18   7  17       13.92       64.34     58.10 o 
  19   7  17      171.63      144.19     63.06 o 
  20   7  17       21.17       89.69     79.61 o 
  21   7  17        9.02      501.53    188.23 o 
   0   8  17     5044.54     4918.45    205.98 o 
   1   8  17      980.29      837.02     57.74 o 
   2   8  17       34.10      -30.21     30.21 o 
   3   8  17        3.89       31.58     33.27 o 
   4   8  17     2277.26     2307.44     97.23 o 
   5   8  17    26785.13    24835.09    406.22 o 
   6   8  17       66.41       91.91     39.71 o 
   7   8  17      131.74      133.41     42.99 o 
   8   8  17     1531.84     1503.25     90.72 o 
   9   8  17       95.23      225.24     49.74 o 
  10   8  17     3074.51     2587.05    120.28 o 
  11   8  17     1226.94     1148.58     86.71 o 
  12   8  17       12.99       14.87     41.09 o 
  13   8  17       94.22      183.93     58.09 o 
  14   8  17     1414.25     1290.94    107.79 o 
  15   8  17     2793.99     2931.14    185.86 o 
  16   8  17      874.93      893.24     94.91 o 
  17   8  17      396.88      404.55     79.75 o 
  18   8  17      106.83       82.25     60.01 o 
  19   8  17      318.68      471.91    143.61 o 
  20   8  17       28.09       61.65     67.54 o 
   1   9  17     8754.44     8905.54    193.52 o 
   2   9  17      478.90      432.61     50.11 o 
   3   9  17     3046.62     3116.23    139.79 o 
   4   9  17      390.39      367.21     50.30 o 
   5   9  17     2158.57     2338.45    108.39 o 
   6   9  17      582.22      552.70     60.05 o 
   7   9  17       64.36       22.27     38.78 o 
   8   9  17     1922.13     2086.56    108.14 o 
   9   9  17      238.67      308.08     54.53 o 
  10   9  17        3.00       12.82     41.52 o 
  11   9  17       23.95       62.45     45.66 o 
  12   9  17     1038.11     1065.83     88.04 o 
  13   9  17     5573.43     5650.58    171.42 o 
  14   9  17     1225.80     1044.29     99.26 o 
  15   9  17       48.18       35.30     53.65 o 
  16   9  17        6.21       -3.96     53.49 o 
  17   9  17       82.91       40.31     56.47 o 
  18   9  17      182.52      351.76     79.43 o 
  19   9  17      117.31      100.50     79.51 o 
  20   9  17       38.09       65.62     85.28 o 
   0  10  17     1233.28     1237.57    147.11 o 
   1  10  17     7981.11     7750.70    238.64 o 
   2  10  17     3208.79     3164.98    109.30 o 
   3  10  17      594.40      562.19     57.83 o 
   4  10  17      621.33      590.69     59.92 o 
   5  10  17      507.36      607.50     62.63 o 
   6  10  17      713.13      754.88     67.92 o 
   7  10  17      550.24      569.31     61.37 o 
   8  10  17     1980.79     1928.94    103.26 o 
   9  10  17     3789.31     3750.53    130.79 o 
  10  10  17      350.33      357.22     61.06 o 
  11  10  17        7.55      -22.66     38.63 o 
  12  10  17      473.02      367.33     61.31 o 
  13  10  17        4.39       23.40     60.25 o 
  14  10  17      227.58      157.80     58.75 o 
  15  10  17      183.50      116.30     62.62 o 
  16  10  17     1537.79     1658.39    137.43 o 
  17  10  17       31.23       19.38     59.18 o 
  18  10  17      321.03      480.87    143.07 o 
  19  10  17       25.76       21.41     65.52 o 
   1  11  17       19.60      -32.67     72.56 o 
   2  11  17      128.56      173.78     65.46 o 
   3  11  17        2.44       27.59     37.87 o 
   4  11  17      118.16       76.72     38.79 o 
   5  11  17     2009.70     2159.10    104.47 o 
   6  11  17      352.65      403.62     57.55 o 
   7  11  17     2227.39     2169.08    109.16 o 
   8  11  17        1.26      110.46     59.96 o 
   9  11  17       58.57       55.54     45.83 o 
  10  11  17      887.48      893.49     79.14 o 
  11  11  17       89.15       87.79     48.34 o 
  12  11  17      856.82      928.94     85.62 o 
  13  11  17      515.62      573.70     96.97 o 
  14  11  17      150.05       95.33     53.60 o 
  15  11  17       15.34       45.09     67.48 o 
  16  11  17      720.84      804.22    115.59 o 
  17  11  17     3870.92     3665.20    212.10 o 
  18  11  17       20.53       97.11     73.71 o 
   0  12  17     1433.14     1575.98    226.48 o 
   1  12  17     1313.93     1386.19    157.28 o 
   2  12  17    10594.45     9854.70    373.24 o 
   3  12  17       78.43       62.21     66.61 o 
   4  12  17     2557.66     2570.84    124.39 o 
   5  12  17     4571.74     4742.02    157.98 o 
   6  12  17     7094.85     7022.80    177.86 o 
   7  12  17     3846.95     3995.12    157.63 o 
   8  12  17     1786.19     1691.64    101.78 o 
   9  12  17        0.07        9.27     42.62 o 
  10  12  17        5.14       55.72     42.03 o 
  11  12  17       26.65       36.09     82.08 o 
  12  12  17     3461.64     3493.01    143.10 o 
  13  12  17      562.56      557.59     76.86 o 
  14  12  17      132.87      247.90     66.58 o 
  15  12  17     2268.80     2399.42    144.49 o 
  16  12  17      347.95      372.92    103.60 o 
  17  12  17       28.73       82.26     74.43 o 
  18  12  17       33.99       55.41     78.73 o 
   1  13  17     3710.97     3824.88    237.73 o 
   2  13  17       58.27      105.29     86.46 o 
   3  13  17      103.74      144.44    185.44 o 
   4  13  17        0.01      -37.97     65.66 o 
   5  13  17      794.15      848.58     93.12 o 
   6  13  17     1150.51     1158.66     93.38 o 
   7  13  17     3767.01     3923.79    152.87 o 
   8  13  17      123.60      128.37     52.35 o 
   9  13  17      179.60      195.07     69.16 o 
  10  13  17        6.21       24.51     44.11 o 
  11  13  17     3060.76     3111.50    155.39 o 
  12  13  17      466.52      525.08     77.08 o 
  13  13  17      260.21      200.59     66.80 o 
  14  13  17       61.13       90.28     59.98 o 
  15  13  17      334.19      364.14     73.87 o 
  16  13  17       44.57      150.58     85.63 o 
  17  13  17       29.02      158.18    120.02 o 
   0  14  17     1015.35     1063.19    210.95 o 
   1  14  17     3215.80     2757.88    220.93 o 
   2  14  17     2705.19     2702.07    219.63 o 
   3  14  17      507.37      613.72    120.38 o 
   4  14  17     1352.76      902.76    142.13 o 
   5  14  17     2051.91     2295.37    172.45 o 
   6  14  17     2395.02     2366.26    219.70 o 
   7  14  17      139.86      295.07     60.32 o 
   8  14  17      881.77     1061.30    112.06 o 
   9  14  17     1305.90     1595.37    114.56 o 
  10  14  17      287.23      283.06     99.40 o 
  11  14  17      930.67      758.70     98.68 o 
  12  14  17        6.63      122.75     73.32 o 
  13  14  17      914.82     1217.52    123.64 o 
  14  14  17        0.06       53.39     81.59 o 
  15  14  17       16.48        4.07     73.04 o 
  16  14  17     1214.50     1293.23    129.16 o 
   1  15  17     1988.96     1946.77    196.21 o 
   2  15  17      176.09      104.52     96.31 o 
   3  15  17      217.98      117.03    121.74 o 
   4  15  17        3.50      -73.53     73.53 o 
   5  15  17      859.99      543.69    152.15 o 
   6  15  17     2452.89     2440.37    353.52 o 
   7  15  17        0.56      144.83     74.70 o 
   8  15  17      353.15      287.19     85.41 o 
   9  15  17       10.67      -11.72     64.97 o 
  10  15  17      913.89     1148.74    113.53 o 
  11  15  17      791.08      785.55    100.54 o 
  12  15  17       40.99      147.59    102.71 o 
  13  15  17      355.48      412.39    189.60 o 
  14  15  17      674.07      755.66    200.69 o 
  15  15  17      542.68      562.51    166.96 o 
   0  16  17      170.98      106.06    144.48 o 
   1  16  17       77.23      164.28    102.85 o 
   2  16  17     1553.66     1406.73    176.64 o 
   3  16  17      288.46      528.77    278.96 o 
   4  16  17     1145.37     1162.63    165.20 o 
   5  16  17      199.99      162.65    110.38 o 
   6  16  17      258.23      116.19    107.96 o 
   7  16  17      233.59      161.46    138.86 o 
   8  16  17      111.75       87.77     99.53 o 
   9  16  17       27.63      -11.77     68.89 o 
  10  16  17      236.68      182.40     83.95 o 
  11  16  17       33.25       45.46     72.66 o 
  12  16  17      207.40      413.03    168.02 o 
  13  16  17      233.46      335.49    134.39 o 
   1  17  17      342.57      253.96    144.21 o 
   2  17  17       24.02      -71.02     95.03 o 
   3  17  17      759.31      527.63    163.81 o 
   4  17  17      521.46      585.81    139.70 o 
   5  17  17      199.43      172.34    114.86 o 
   6  17  17     1337.16      905.18    164.10 o 
   7  17  17      809.70      662.58    143.66 o 
   8  17  17     3125.29     2916.41    361.58 o 
   9  17  17      410.68      275.86     89.43 o 
  10  17  17       78.24       15.40    128.79 o 
  11  17  17      553.10      510.95    110.01 o 
  12  17  17     1885.90     1987.44    204.91 o 
   0  18  17       12.52     -115.89    115.89 o 
   1  18  17      185.06       29.72    108.35 o 
   2  18  17     1606.58     1531.88    193.27 o 
   3  18  17       21.92      -65.07     96.12 o 
   4  18  17      296.64      222.62    119.66 o 
   5  18  17      580.35      572.51    199.59 o 
   6  18  17       98.66      150.77    112.33 o 
   7  18  17      516.16      339.30    131.38 o 
   8  18  17     1283.28     1581.07    203.69 o 
   9  18  17       13.23     -101.68    101.68 o 
  10  18  17       56.56       33.07    153.10 o 
   1  19  17       63.40       37.47    111.27 o 
   2  19  17       65.27       13.68    109.73 o 
   3  19  17      112.05      -81.81    105.03 o 
   4  19  17       83.20     -107.21    113.74 o 
   5  19  17       11.20      -55.48    143.22 o 
   6  19  17     1335.07     1069.86    181.21 o 
   7  19  17       61.57      -94.15     94.15 o 
   8  19  17      201.06       34.50    110.35 o 
   0  20  17      370.43      403.39    207.39 o 
   1  20  17     1422.59     1162.89    186.35 o 
   2  20  17     1118.69     1189.08    195.45 o 
   3  20  17       30.31     -107.44    107.44 o 
   4  20  17      948.71     1030.12    389.90 o 
   5  20  17      214.20      -38.20    177.57 o 
   0   0  18    66071.38    66339.12   1637.77 o 
   1   0  18     3436.21     3358.98    164.41 o 
   2   0  18      670.21      581.37     70.27 o 
   3   0  18     3233.96     3587.56    136.35 o 
   4   0  18     9403.87     9081.71    232.33 o 
   5   0  18     6378.44     6348.94    183.36 o 
   6   0  18     8831.12     8897.41    358.53 o 
   7   0  18       69.79       54.93     74.01 o 
   8   0  18     1577.78     1359.62    155.74 o 
   9   0  18     5632.80     5039.40    563.23 o 
  10   0  18     1239.77     1083.90    146.57 o 
  11   0  18     9675.43     8747.48    365.45 o 
  12   0  18     8473.07     7965.74    351.46 o 
  13   0  18     4851.57     4337.87    268.63 o 
  14   0  18     5217.44     5230.51    467.19 o 
  15   0  18      673.50      585.01    320.71 o 
  16   0  18     3359.30     3287.52    262.52 o 
  17   0  18      400.13      464.99    130.72 o 
  18   0  18      424.81      317.98    192.08 o 
  19   0  18       98.38       52.18     89.18 o 
  20   0  18      936.50     1003.38    170.01 o 
  21   0  18      223.13      266.84    180.84 o 
   1   1  18       31.69       47.06     28.08 o 
   2   1  18      809.11      876.66     55.87 o 
   3   1  18    11563.73    11579.19    195.45 o 
   4   1  18     1266.91     1298.45     64.95 o 
   5   1  18     1701.58     1541.71     79.84 o 
   6   1  18     3357.50     3374.54    116.43 o 
   7   1  18     1504.52     1203.42    122.39 o 
   8   1  18      203.92      201.07     57.15 o 
   9   1  18      114.28      202.98     60.45 o 
  10   1  18      668.46      689.09     88.68 o 
  11   1  18      271.65      156.15     63.17 o 
  12   1  18     1519.10     1321.26    113.93 o 
  13   1  18        0.85       58.80     50.86 o 
  14   1  18     1162.25      838.18    115.80 o 
  15   1  18      243.14      242.66     71.33 o 
  16   1  18      160.19      198.36     63.94 o 
  17   1  18      745.94      787.87    102.42 o 
  18   1  18      311.04      331.82    112.02 o 
  19   1  18       18.06       78.07     66.59 o 
  20   1  18       86.28      128.80     98.43 o 
  21   1  18      195.99      279.93    109.04 o 
   0   2  18    24238.43    24143.38    479.99 o 
   1   2  18      485.49      554.46     50.82 o 
   2   2  18     5919.10     6010.77    128.49 o 
   3   2  18        3.26      -20.91     41.22 o 
   4   2  18     1143.05     1005.93     67.46 o 
   5   2  18      239.64      229.09     44.60 o 
   6   2  18     9229.00     8925.18    194.15 o 
   7   2  18      178.70      191.12     45.95 o 
   8   2  18     2190.44     2090.07    133.67 o 
   9   2  18       44.19       54.33     49.90 o 
  10   2  18     8647.80     8479.81    250.39 o 
  11   2  18     2638.18     2346.32    215.24 o 
  12   2  18     1877.16     1766.96    129.00 o 
  13   2  18        2.94        9.95     51.51 o 
  14   2  18      353.81      394.90     94.55 o 
  15   2  18      570.40      615.02    100.02 o 
  16   2  18      356.73      407.29     80.64 o 
  17   2  18      276.86      257.85     74.87 o 
  18   2  18        0.59       68.33     65.73 o 
  19   2  18        0.07       -9.96     82.99 o 
  20   2  18       29.61       55.53     68.49 o 
  21   2  18       23.14       12.65     60.32 o 
   1   3  18      258.10      296.76     44.72 o 
   2   3  18      318.41      382.06     74.38 o 
   3   3  18     5017.12     4829.43    127.98 o 
   4   3  18      623.42      642.97     57.94 o 
   5   3  18     3495.25     3739.78    122.20 o 
   6   3  18      407.71      480.97     57.44 o 
   7   3  18       53.89       17.33     40.49 o 
   8   3  18     4903.69     4862.26    151.06 o 
   9   3  18     1473.09     1392.08    117.81 o 
  10   3  18      863.20      928.30    100.15 o 
  11   3  18     1003.40     1011.13    104.48 o 
  12   3  18       44.65      -18.43     46.96 o 
  13   3  18      915.65      886.27    100.91 o 
  14   3  18        6.80      -22.40     46.92 o 
  15   3  18      709.40      718.85     95.64 o 
  16   3  18      150.29       83.11    100.55 o 
  17   3  18      737.76      654.50    127.49 o 
  18   3  18     1328.58     1524.96    130.70 o 
  19   3  18     1077.88     1356.56    149.23 o 
  20   3  18        3.11       96.00     68.21 o
[truncated: 134,702 more chars]
